# Supplementary material for: SIGNET: transcriptome-wide causal inference for gene regulatory networks
Source: Sci Rep. 2023 Nov 8;13:19371. doi: 10.1038/s41598-023-46295-6 (PMC10632394; doi:10.1038/s41598-023-46295-6)
Supplement: Supplementary file 5 — Supplementary Information 5. [file 41598_2023_46295_MOESM5_ESM.xlsx]

## Sheet: Sheet1
source_gene_symbol
