# Supplementary material for: SIGNET: transcriptome-wide causal inference for gene regulatory networks
Source: Sci Rep. 2023 Nov 8;13:19371. doi: 10.1038/s41598-023-46295-6 (PMC10632394; doi:10.1038/s41598-023-46295-6)
Supplement: Supplementary file 7 — Supplementary Information 7. [file 41598_2023_46295_MOESM7_ESM.xlsx]

## Sheet: Sheet1
© 2000-2023 QIAGEN. All rights reserved.
Ingenuity.Canonical.Pathways	p-value	Ratio	Molecules	network_id
Granulocyte Adhesion and Diapedesis	5.01187e-20	0.138	CCL2,CCL3,CCL3L3,CCL4,CCL4L1/CCL4L2,CSF3,CX3CL1,CXCL1,CXCL2,CXCL3,CXCL6,CXCL8,CXCR1,CXCR2,FPR1,FPR2,IL1B,IL1R2,MMP25,MMP8,MMP9	1
Pathogen Induced Cytokine Storm Signaling Pathway	1.58489e-17	0.083	BHLHE40,CCL2,CCL3,CCL3L3,CCL4,CCL4L1/CCL4L2,CX3CL1,CXCL1,CXCL2,CXCL3,CXCL6,CXCL8,CXCR1,CXCR2,FOS,IL1B,IL1R2,IL6,IRF1,JUN,LIF,SLC2A3,SOCS3,TNFRSF10B	1
Agranulocyte Adhesion and Diapedesis	1.99526e-14	0.106	CCL2,CCL3,CCL3L3,CCL4,CCL4L1/CCL4L2,CX3CL1,CXCL1,CXCL2,CXCL3,CXCL6,CXCL8,CXCR1,CXCR2,IL1B,MMP25,MMP8,MMP9	1
IL-17 Signaling	5.01187e-13	0.108	CCL2,CEBPB,CSF3,CXCL1,CXCL3,CXCL8,FOS,IL1B,IL6,JUN,LCN2,LIF,MMP9,PIK3C2B,PTGS2	1
Airway Pathology in Chronic Obstructive Pulmonary Disease	5.01187e-12	0.141	CCL2,CXCL1,CXCL3,CXCL8,ELANE,IL1B,IL6,LCN2,LIF,MMP8,MMP9,MPO	1
Differential Regulation of Cytokine Production in Macrophages and T Helper Cells by IL-17A and IL-17F	7.94328e-12	0.5	CCL2,CCL3,CCL4,CSF3,CXCL1,IL1B,IL6	1
Role Of Chondrocytes In Rheumatoid Arthritis Signaling Pathway	3.98107e-11	0.102	CCL2,CEBPB,CXCL8,EGR1,FOS,IL1B,IL1R2,IL6,JUN,MMP25,MMP8,MMP9,PTGS2	1
Differential Regulation of Cytokine Production in Intestinal Epithelial Cells by IL-17A and IL-17F	3.98107e-11	0.412	CCL2,CCL3,CCL4,CSF3,CXCL1,IL1B,LCN2	1
Role of IL-17A in Psoriasis	2.5704e-10	0.5	CXCL1,CXCL3,CXCL6,CXCL8,S100A8,S100A9	1
IL-17A Signaling in Fibroblasts	4.46684e-10	0.222	CCL2,CEBPB,FOS,IL6,JUN,LCN2,NFKBIA,NFKBIZ	1
Tumor Microenvironment Pathway	5.49541e-10	0.0833	CCL2,CSF3,CXCL8,FOS,IL1B,IL6,JUN,MMP25,MMP8,MMP9,PIK3C2B,PTGS2,SLC2A3	1
IL-8 Signaling	5.49541e-10	0.0741	CXCL1,CXCL8,CXCR1,CXCR2,FOS,JUN,MMP9,MPO,NCF1,NFKBIA,PIK3C2B,PTGS2,RHOV,RND1	1
S100 Family Signaling Pathway	1.09648e-09	0.0376	ADGRE2,CCL3,CCL4,CDKN1A,CXCL8,CXCR1,FFAR2,FOS,FPR1,FPR2,IL1B,IL6,JUN,MMP25,MMP8,MMP9,NCF1,P2RY13,PIK3C2B,S100A12,S100A8,S100A9,S100P	1
Glucocorticoid Receptor Signaling	2.5704e-09	0.0418	CCL2,CCL3,CDKN1A,CXCL3,CXCL8,CXCR1,CXCR2,DUSP1,FOS,IL1B,IL1R2,IL6,JUN,KRT5,MMP8,MMP9,NFKBIA,PIK3C2B,PTGS2,RARA	1
Macrophage Alternative Activation Signaling Pathway	1.07152e-08	0.0736	CEBPB,DUSP1,FOS,FPR1,IL1B,IL1R2,IL6,JUN,NFKBIA,PIK3C2B,SOCS3,ZC3H12A	1
Role of IL-17A in Arthritis	1.38038e-08	0.148	CCL2,CXCL1,CXCL3,CXCL6,CXCL8,NFKBIA,PIK3C2B,PTGS2	1
IL-10 Signaling	2.29087e-08	0.0786	BHLHE40,CDKN1A,DUSP1,FFAR2,FOS,IL1B,IL1R2,IL6,JUN,NFKBIA,SOCS3	1
IL-33 Signaling Pathway	5.37032e-08	0.0724	CCL2,CXCL8,ELANE,FOS,IL1B,IL6,JUN,MMP9,NFKBIA,PIK3C2B,PTGS2	1
IL-6 Signaling	5.88844e-08	0.0833	CEBPB,CXCL8,FOS,IL1B,IL1R2,IL6,JUN,NFKBIA,PIK3C2B,SOCS3	1
Role of IL-17F in Allergic Inflammatory Airway Diseases	6.91831e-08	0.159	CCL2,CCL4,CXCL1,CXCL6,CXCL8,IL1B,IL6	1
HMGB1 Signaling	3.0903e-07	0.0699	CCL2,CXCL8,FOS,IL1B,IL6,JUN,LIF,PIK3C2B,RHOV,RND1	1
NOD1/2 Signaling Pathway	3.71535e-07	0.0685	BIRC3,CCL2,CXCL8,FOS,IL1B,IL6,JUN,LIF,NFKBIA,TNFAIP3	1
Neuroinflammation Signaling Pathway	4.16869e-07	0.0478	BIRC3,CCL2,CCL3,CX3CL1,CXCL8,FOS,IL1B,IL6,JUN,MMP9,NCF1,PIK3C2B,PTGS2	1
Role of Hypercytokinemia/hyperchemokinemia in the Pathogenesis of Influenza	4.89779e-07	0.121	CCL2,CCL3,CCL4,CXCL3,CXCL8,IL1B,IL6	1
TREM1 Signaling	1.07152e-06	0.108	CCL2,CCL3,CXCL3,CXCL8,IL1B,IL6,MPO	1
Wound Healing Signaling Pathway	1.20226e-06	0.0531	CEBPB,CXCL8,FOS,IL1B,IL1R2,IL6,JUN,LIF,MMP8,MMP9,NFKBIA	1
Role of MAPK Signaling in Inhibiting the Pathogenesis of Influenza	1.77828e-06	0.1	CCL2,CXCL8,IL1B,IL6,JUN,NFKBIA,PTGS2	1
Role Of Osteoclasts In Rheumatoid Arthritis Signaling Pathway	2.04174e-06	0.0455	BIRC3,FOS,IL1B,IL1R2,JUN,MMP25,MMP8,MMP9,NFKBIA,PIK3C2B,RHOV,RND1	1
Production of Nitric Oxide and Reactive Oxygen Species in Macrophages	2.18776e-06	0.0565	FOS,IRF1,JUN,MPO,NCF1,NFKBIA,PIK3C2B,RHOV,RND1,S100A8	1
JAK/STAT Signaling	3.38844e-06	0.0909	CDKN1A,CEBPB,FOS,IL6,JUN,PIK3C2B,SOCS3	1
Erythropoietin Signaling Pathway	3.71535e-06	0.0612	BIRC3,CXCL8,FOS,IL1B,IL6,JUN,LIF,NFKBIA,PIK3C2B	1
TNFR2 Signaling	5.24807e-06	0.161	BIRC3,FOS,JUN,NFKBIA,TNFAIP3	1
Neutrophil Extracellular Trap Signaling Pathway	5.37032e-06	0.038	BPI,CAMP,CXCL8,CXCR2,ELANE,FPR1,IL1B,LTF,MMP9,MPO,NCF1,PADI4,PIK3C2B	1
Osteoarthritis Pathway	8.70964e-06	0.0483	CEBPB,CXCL8,CXCR2,HES1,IL1B,IL1R2,MMP9,PTGS2,S100A8,S100A9	1
CDX Gastrointestinal Cancer Signaling Pathway	9.54993e-06	0.0545	CXCL8,FOS,IL1B,IL6,JUN,LIF,NCF1,PIK3C2B,PTGS2	1
EIF2 Signaling	2.51189e-92	0.286	EIF3E,EIF3H,EIF3K,EIF3L,FAU,RPL10A,RPL11,RPL12,RPL13A,RPL14,RPL15,RPL17,RPL18A,RPL19,RPL21,RPL22,RPL23A,RPL24,RPL26,RPL27,RPL28,RPL3,RPL30,RPL31,RPL32,RPL35,RPL36A,RPL37,RPL37A,RPL39,RPL4,RPL5,RPL6,RPL7,RPLP0,RPLP1,RPLP2,RPS11,RPS13,RPS15A,RPS16,RPS17,RPS2,RPS21,RPS23,RPS24,RPS27,RPS27A,RPS29,RPS3,RPS3A,RPS4X,RPS5,RPS6,RPS7,RPS8,RPSA	2
Regulation of eIF4 and p70S6K Signaling	1.99526e-30	0.152	EIF3E,EIF3H,EIF3K,EIF3L,FAU,RPS11,RPS13,RPS15A,RPS16,RPS17,RPS2,RPS21,RPS23,RPS24,RPS27,RPS27A,RPS29,RPS3,RPS3A,RPS4X,RPS5,RPS6,RPS7,RPS8,RPSA	2
mTOR Signaling	3.16228e-30	0.134	EIF3E,EIF3H,EIF3K,EIF3L,EIF4B,FAU,RPS11,RPS13,RPS15A,RPS16,RPS17,RPS2,RPS21,RPS23,RPS24,RPS27,RPS27A,RPS29,RPS3,RPS3A,RPS4X,RPS5,RPS6,RPS7,RPS8,RPSA	2
Coronavirus Pathogenesis Pathway	1.25893e-24	0.122	EEF1A1,FAU,RPS11,RPS13,RPS15A,RPS16,RPS17,RPS2,RPS21,RPS23,RPS24,RPS27,RPS27A,RPS29,RPS3,RPS3A,RPS4X,RPS5,RPS6,RPS7,RPS8,RPSA	2
Unfolded protein response	5.01187e-23	0.19	CALR,CANX,DNAJA1,DNAJA4,DNAJB1,DNAJB11,DNAJB6,DNAJC3,HSP90B1,HSPA1A/HSPA1B,HSPA4,HSPA5,HSPA6,HSPA8,HSPH1,PDIA6	3
Aldosterone Signaling in Epithelial Cells	5.01187e-20	0.109	DNAJA1,DNAJB1,DNAJB11,DNAJB6,DNAJC3,HSP90AA1,HSP90AB1,HSP90B1,HSPA1A/HSPA1B,HSPA4,HSPA5,HSPA6,HSPA8,HSPD1,HSPE1,HSPH1,PDIA3	3
Protein Ubiquitination Pathway	1.25893e-17	0.0695	DNAJA1,DNAJB1,DNAJB11,DNAJB6,DNAJC3,HSP90AA1,HSP90AB1,HSP90B1,HSPA1A/HSPA1B,HSPA4,HSPA5,HSPA6,HSPA8,HSPD1,HSPE1,HSPH1,UBB,UBC	3
Immunogenic Cell Death Signaling Pathway	1.99526e-14	0.139	CALR,HSP90AA1,HSP90AB1,HSP90B1,HSPA1A/HSPA1B,HSPA4,HSPA5,HSPA6,HSPA8,PDIA3,PGAM5	3
NRF2-mediated Oxidative Stress Response	2.51189e-11	0.0606	CCT7,DNAJA1,DNAJA4,DNAJB1,DNAJB11,DNAJB6,DNAJC3,HSP90AA1,HSP90AB1,HSP90B1,STIP1,UBB	3
Role of PKR in Interferon Induction and Antiviral Response	1.28825e-09	0.0763	DNAJC3,HSP90AA1,HSP90AB1,HSP90B1,HSPA1A/HSPA1B,HSPA4,HSPA5,HSPA6,HSPA8	3
Chaperone Mediated Autophagy Signaling Pathway	2.29087e-09	0.048	DNAJB1,HSP90AA1,HSP90AB1,HSP90B1,HSPA1A/HSPA1B,HSPA4,HSPA5,HSPA6,HSPA8,PARK7,STIP1	3
eNOS Signaling	5.12861e-08	0.063	HSP90AA1,HSP90AB1,HSP90B1,HSPA1A/HSPA1B,HSPA4,HSPA5,HSPA6,HSPA8	3
NOD1/2 Signaling Pathway	1.51356e-07	0.0548	HSP90AA1,HSP90AB1,HSP90B1,HSPA1A/HSPA1B,HSPA4,HSPA5,HSPA6,HSPA8	3
BAG2 Signaling Pathway	8.12831e-07	0.0769	HSP90AA1,HSPA1A/HSPA1B,HSPA4,HSPA5,HSPA6,HSPA8	3
Endoplasmic Reticulum Stress Pathway	1.23027e-06	0.2	CALR,DNAJC3,HSP90B1,HSPA5	3
Glucocorticoid Receptor Signaling	3.89045e-06	0.023	FKBP4,HSP90AA1,HSP90AB1,HSP90B1,HSPA1A/HSPA1B,HSPA4,HSPA5,HSPA6,HSPA8,PTGES3,TAF7	3
MicroRNA Biogenesis Signaling Pathway	7.24436e-06	0.0405	DNAJB1,HSP90AA1,HSP90AB1,HSP90B1,HSPA8,PTGES3,RAN	3
Th1 and Th2 Activation Pathway	3.98107e-11	0.0596	CD28,CD3D,CD3E,CD3G,CD8A,IL2RB,IL2RG,KLRC1,KLRD1	4
ICOS-ICOSL Signaling in T Helper Cells	1.44544e-10	0.0708	CD28,CD3D,CD3E,CD3G,IL2RB,IL2RG,ITK,TRAT1	4
CTLA4 Signaling in Cytotoxic T Lymphocytes	1.77828e-10	0.0508	CD28,CD3D,CD3E,CD3G,CD8A,CD8B,ITGAL,ITK,RAC2	4
T Cell Receptor Signaling	2.88403e-10	0.0481	CD28,CD3D,CD3E,CD3G,CD8A,CD8B,ITGAL,ITK,SKAP1	4
Crosstalk between Dendritic Cells and Natural Killer Cells	3.89045e-10	0.0909	CD28,IL2RB,IL2RG,ITGAL,KLRC4-KLRK1/KLRK1,KLRD1,PRF1	4
Graft-versus-Host Disease Signaling	1.77828e-09	0.115	CD28,CD3D,CD3E,CD3G,GZMB,PRF1	4
Communication between Innate and Adaptive Immune Cells	2.51189e-09	0.07	CCL5,CD28,CD3D,CD3E,CD3G,CD8A,CD8B	4
Autoimmune Thyroid Disease Signaling	3.54813e-09	0.103	CD28,CD3D,CD3E,CD3G,GZMB,PRF1	4
Th1 Pathway	3.80189e-09	0.066	CD28,CD3D,CD3E,CD3G,CD8A,KLRC1,KLRD1	4
Allograft Rejection Signaling	3.89045e-09	0.102	CD28,CD3D,CD3E,CD3G,GZMB,PRF1	4
Natural Killer Cell Signaling	5.01187e-09	0.0455	CD48,IL2RB,ITGAL,KLRC1,KLRC3,KLRC4-KLRK1/KLRK1,KLRD1,RAC2	4
Cytotoxic T Lymphocyte-mediated Apoptosis of Target Cells	2.95121e-08	0.125	CD3D,CD3E,CD3G,GZMB,PRF1	4
Hematopoiesis from Pluripotent Stem Cells	4.89779e-08	0.114	CD3D,CD3E,CD3G,CD8A,CD8B	4
Type I Diabetes Mellitus Signaling	2.34423e-07	0.0517	CD28,CD3D,CD3E,CD3G,GZMB,PRF1	4
Th2 Pathway	2.88403e-07	0.05	CD28,CD3D,CD3E,CD3G,IL2RB,IL2RG	4
T Helper Cell Differentiation	8.91251e-07	0.0641	CD28,CD3D,CD3E,CD3G,IL2RG	4
T Cell Exhaustion Signaling Pathway	1.62181e-06	0.0373	CD28,CD3D,CD3E,CD3G,GZMB,PDCD1	4
Antiproliferative Role of TOB in T Cell Signaling	2.45471e-06	0.0952	CD28,CD3D,CD3E,CD3G	4
Primary Immunodeficiency Signaling	3.01995e-06	0.0909	CD3D,CD3E,CD8A,IL2RG	4
TEC Kinase Signaling	3.23594e-06	0.0331	CD3D,CD3E,CD3G,ITGAL,ITK,RAC2	4
SAPK/JNK Signaling	5.37032e-06	0.0446	CD3D,CD3E,CD3G,RAC2,SH2D2A	4
Systemic Lupus Erythematosus In T Cell Signaling Pathway	7.58578e-06	0.0286	CD28,CD3D,CD3E,CD3G,ITGAL,RAC2	4
CD28 Signaling in T Helper Cells	8.91251e-06	0.0403	CD28,CD3D,CD3E,CD3G,ITK	4
