# Supplementary material for: SIGNET: transcriptome-wide causal inference for gene regulatory networks
Source: Sci Rep. 2023 Nov 8;13:19371. doi: 10.1038/s41598-023-46295-6 (PMC10632394; doi:10.1038/s41598-023-46295-6)
Supplement: Supplementary file 8 — Supplementary Information 8. [file 41598_2023_46295_MOESM8_ESM.xlsx]

## Sheet: Sheet1
© 2000-2023 QIAGEN. All rights reserved.
Categories	Diseases.or.Functions.Annotation	p.value	Molecules	X..Molecules	network_id
Infectious Diseases,Organismal Injury and Abnormalities,Respiratory Disease	Viral respiratory infection	2.5e-25	BPI,CAMP,CCL2,CCL4,CXCL8,CXCR1,CXCR2,EGR1,ELANE,FPR1,IER3,IL1B,IL6,LCN2,LILRA2,LTF,MNDA,NCF1,NFE2,NFKBIA,PADI4,PGLYRP1,S100A12,S100A9,S100P,SLC2A3,TALDO1,TCN1	28	1
Immunological Disease,Organismal Injury and Abnormalities	Systemic autoimmune syndrome	2.08e-24	APOBEC3A,AQP9,ARID5B,BPI,CAMP,CCL2,CCL3,CCL4,CCL4L1/CCL4L2,CDA,CEBPB,CX3CL1,CXCL1,CXCL2,CXCL3,CXCL6,CXCL8,CXCR1,CXCR2,CYP24A1,CYP4F3,DUSP1,ELANE,FCN1,FOS,FOSB,FPR2,GSR,IL1B,IL1R2,IL6,JUN,JUNB,LCN2,LIF,LILRB2,LTF,MGAM,MMP8,MMP9,MPO,NCF1,NFKBIA,NR4A1,OLAH,P2RY13,PADI4,PROK2,PTGS2,RARA,S100A12,S100A8,S100A9,SOCS3,TALDO1,TNFAIP3,TNFRSF10B,TNFRSF10C,TNIP1	59	1
Immunological Disease,Inflammatory Disease,Organismal Injury and Abnormalities	Immune mediated inflammatory disease	4.64e-24	ADGRE2,APOBEC3A,AQP9,ARID5B,BPI,CAMP,CCL2,CCL3,CCL4,CCL4L1/CCL4L2,CDA,CEBPB,CX3CL1,CXCL1,CXCL2,CXCL3,CXCL6,CXCL8,CXCR1,CXCR2,CYP4F3,DUSP1,ELANE,FCN1,FOS,FOSB,FPR1,FPR2,FUT7,GSR,IL1B,IL1R2,IL6,IRF1,JUN,JUNB,KRT5,LCN2,LIF,LTF,MMP8,MMP9,MPO,NCF1,NFKBIA,NR4A1,OLAH,P2RY13,PADI4,PROK2,PTGS2,S100A12,S100A8,S100A9,SOCS3,TALDO1,TNFAIP3,TNFRSF10B,TNFRSF10C,TNIP1	60	1
Infectious Diseases,Organismal Injury and Abnormalities,Respiratory Disease	Infection of respiratory tract	8.33e-24	BPI,CAMP,CCL2,CCL4,CXCL8,CXCR1,CXCR2,EGR1,ELANE,FPR1,IER3,IL1B,IL6,LCN2,LILRA2,LTF,MNDA,NCF1,NFE2,NFKBIA,PADI4,PGLYRP1,PTGS2,S100A12,S100A9,S100P,SLC2A3,TALDO1,TCN1	29	1
Infectious Diseases,Organismal Injury and Abnormalities	Viral Infection	2.19e-22	AMPH,ARRDC3,ASGR2,BIRC3,BPI,BTG2,CAMP,CCL2,CCL3,CCL4,CDKN1A,CFP,CH25H,CHMP4B,CSF3,CSRNP1,CXCL1,CXCL2,CXCL6,CXCL8,CXCR1,CXCR2,CYP4F3,DUSP1,EGR1,EGR3,ELANE,FOS,FOSL2,FPR1,G6PD,HES1,IER2,IER3,IL1B,IL6,IRF1,JUN,JUNB,LCN2,LILRA2,LTF,MGAM,MMP9,MNDA,NCF1,NFE2,NFKBIA,NR4A1,OLAH,PADI4,PGLYRP1,PPP1R15A,PTGS2,RARA,RND1,S100A12,S100A8,S100A9,S100P,SLC2A3,SOCS3,TALDO1,TCN1,TMPRSS4,TNFAIP3,TNFRSF10B,TRIM29,VNN…	70	1
Infectious Diseases,Inflammatory Disease,Organismal Injury and Abnormalities,Respiratory Disease	Severe acute respiratory syndrome	2.82e-22	BPI,CAMP,CCL2,CXCL8,CXCR1,EGR1,FPR1,IER3,IL1B,IL6,LCN2,LILRA2,LTF,MNDA,NCF1,NFE2,NFKBIA,PADI4,PGLYRP1,S100A12,S100A9,S100P,SLC2A3,TALDO1,TCN1	25	1
Organismal Injury and Abnormalities,Respiratory Disease	Respiratory distress	3.76e-22	BPI,CAMP,CCL2,CCL3,CXCL8,CXCR1,EGR1,ELANE,FPR1,IER3,IL1B,IL6,LCN2,LILRA2,LTF,MNDA,NCF1,NFE2,NFKBIA,PADI4,PGLYRP1,PTGS2,S100A12,S100A9,S100P,SLC2A3,TALDO1,TCN1	28	1
Inflammatory Response	Inflammatory response	4.06e-22	ADGRE2,BIRC3,BPI,C2CD4B,CAMP,CCL2,CCL3,CCL3L3,CCL4,CEBPB,CX3CL1,CXCL1,CXCL2,CXCL3,CXCL6,CXCL8,CXCR1,CXCR2,DUSP1,FOS,FPR1,FPR2,IL1B,IL6,LILRA5,MMP9,NFKBIA,NFKBIZ,PTGS2,S100A12,S100A8,S100A9,SOCS3	33	1
Organismal Injury and Abnormalities,Respiratory Disease	Severe pulmonary disease	4.16e-22	BPI,CAMP,CCL2,CXCL8,CXCR1,CXCR2,EGR1,FPR1,IER3,IL1B,IL6,LCN2,LILRA2,LTF,MNDA,NCF1,NFE2,NFKBIA,PADI4,PGLYRP1,S100A12,S100A9,S100P,SLC2A3,TALDO1,TCN1	26	1
Connective Tissue Disorders,Immunological Disease,Inflammatory Disease,Inflammatory Response,Organismal Injury and Abnormalities,Skeletal and Muscular Disorders	Polyarticular juvenile rheumatoid arthritis	1.03e-21	CCL3,CCL4,CDA,CEBPB,CXCR1,FOS,FOSB,FPR2,GSR,IL1B,IL6,NFKBIA,NR4A1,P2RY13,PTGS2,S100A12,S100A8,S100A9,TNFAIP3,TNFRSF10C	20	1
Connective Tissue Disorders,Immunological Disease,Inflammatory Disease,Inflammatory Response,Organismal Injury and Abnormalities,Skeletal and Muscular Disorders	Rheumatoid arthritis	5.78e-21	AQP9,CCL2,CCL3,CCL4,CDA,CEBPB,CX3CL1,CXCL1,CXCL2,CXCL3,CXCL6,CXCL8,CXCR1,CXCR2,CYP4F3,DUSP1,FCN1,FOS,FOSB,FPR2,GSR,IL1B,IL1R2,IL6,JUN,LTF,MMP9,MPO,NCF1,NFKBIA,NR4A1,OLAH,P2RY13,PADI4,PTGS2,S100A12,S100A8,S100A9,SOCS3,TALDO1,TNFAIP3,TNFRSF10B,TNFRSF10C	43	1
Inflammatory Disease,Organismal Injury and Abnormalities	Severe inflammatory disorder	9.11e-21	BPI,CAMP,CCL2,CXCL8,CXCR1,CXCR2,EGR1,FPR1,IER3,IL1B,IL6,LCN2,LILRA2,LTF,MNDA,NCF1,NFE2,NFKBIA,PADI4,PGLYRP1,PTGS2,RARA,S100A12,S100A9,S100P,SLC2A3,TALDO1,TCN1	28	1
Organismal Injury and Abnormalities,Respiratory Disease	Acute respiratory disorder	3.62e-20	BPI,CAMP,CCL2,CCL3,CXCL8,CXCR1,EGR1,ELANE,FPR1,IER3,IL1B,IL6,LCN2,LILRA2,LTF,MNDA,MPO,NCF1,NFE2,NFKBIA,PADI4,PGLYRP1,PTGS2,S100A12,S100A9,S100P,SLC2A3,TALDO1,TCN1	29	1
Inflammatory Disease,Organismal Injury and Abnormalities	Chronic inflammatory disorder	4.02e-20	AQP9,BIRC3,CAMP,CCL2,CCL3,CCL4,CDA,CEBPB,CX3CL1,CXCL1,CXCL2,CXCL3,CXCL6,CXCL8,CXCR1,CXCR2,CYP4F3,DUSP1,FCN1,FOS,FOSB,FOSL2,FPR2,FUT7,G6PD,GSR,IL1B,IL1R2,IL6,JUN,LCN2,LTF,MGAM,MMP9,MPO,NCF1,NFKBIA,NR4A1,OLAH,P2RY13,PADI4,PTGS2,S100A12,S100A8,S100A9,SOCS3,TALDO1,TNFAIP3,TNFRSF10B,TNFRSF10C,VNN2	51	1
Cellular Movement	Homing of cells	4.07e-20	ADGRE2,CAMP,CCL2,CCL3,CCL4,CCN1,CX3CL1,CXCL1,CXCL2,CXCL3,CXCL6,CXCL8,CXCR1,CXCR2,DUSP1,EGR3,FPR1,FPR2,FUT7,IL1B,IL6,JUN,LIF,MMP9,NR4A1,PROK2,PTGS2,S100A12,S100A8,S100A9,SOCS3	31	1
Cellular Movement	Chemotaxis	2.27e-19	ADGRE2,CAMP,CCL2,CCL3,CCL4,CCN1,CX3CL1,CXCL1,CXCL2,CXCL3,CXCL6,CXCL8,CXCR1,CXCR2,DUSP1,EGR3,FPR1,FPR2,IL1B,IL6,JUN,LIF,MMP9,NR4A1,PROK2,PTGS2,S100A12,S100A8,S100A9,SOCS3	30	1
Connective Tissue Disorders,Organismal Injury and Abnormalities,Skeletal and Muscular Disorders	Non-traumatic arthropathy	2.62e-19	AQP9,CCL2,CCL3,CCL4,CDA,CEBPB,CH25H,CX3CL1,CXCL1,CXCL2,CXCL3,CXCL6,CXCL8,CXCR1,CXCR2,CYP4F3,DUSP1,FCN1,FOS,FOSB,FPR2,GSR,IL1B,IL1R2,IL6,JUN,LTF,MMP25,MMP9,MPO,NCF1,NFKBIA,NR4A1,OLAH,P2RY13,PADI4,PTGS2,S100A12,S100A8,S100A9,SOCS3,TALDO1,TNFAIP3,TNFRSF10B,TNFRSF10C	45	1
Connective Tissue Disorders,Inflammatory Disease,Inflammatory Response,Organismal Injury and Abnormalities,Skeletal and Muscular Disorders	Inflammation of joint	4.09e-18	AQP9,CCL2,CCL3,CCL4,CDA,CEBPB,CH25H,CX3CL1,CXCL1,CXCL2,CXCL3,CXCL6,CXCL8,CXCR1,CXCR2,CYP4F3,DUSP1,FCN1,FOS,FOSB,FPR2,GSR,IL1B,IL1R2,IL6,JUN,LTF,MMP25,MMP9,MPO,NCF1,NFKBIA,NR4A1,OLAH,P2RY13,PADI4,PTGS2,S100A12,S100A8,S100A9,SOCS3,TALDO1,TNFAIP3,TNFRSF10B,TNFRSF10C	45	1
Cellular Movement,Hematological System Development and Function,Immune Cell Trafficking,Inflammatory Response	Chemotaxis of leukocytes	4.4e-18	ADGRE2,CAMP,CCL2,CCL3,CCL4,CX3CL1,CXCL1,CXCL2,CXCL3,CXCL6,CXCL8,CXCR1,CXCR2,DUSP1,FPR1,FPR2,IL1B,IL6,MMP9,S100A12,S100A8,S100A9,SOCS3	23	1
Dermatological Diseases and Conditions,Organismal Injury and Abnormalities	Psoriasis	5.82e-18	APOBEC3A,AQP9,CAMP,CCL2,CEBPB,CX3CL1,CXCL1,CXCL3,CXCL6,CXCL8,CXCR2,DUSP1,EGR1,FOS,IER2,IL1B,JUN,JUNB,JUND,KRT5,LCN2,LILRB1,LTF,MMP9,PTGS2,RARA,S100A12,S100A8,S100A9,S100P,SOCS3,TCN1,TNFAIP3,TNIP1	34	1
Cellular Movement,Hematological System Development and Function,Immune Cell Trafficking	Cell movement of granulocytes	6.13e-18	ADGRE2,CAMP,CCL2,CCL3,CCL4,CXCL1,CXCL2,CXCL3,CXCL6,CXCL8,CXCR1,CXCR2,FPR1,FPR2,IL1B,IL6,S100A12,S100A8,S100A9,SOCS3	20	1
Connective Tissue Disorders,Inflammatory Disease,Organismal Injury and Abnormalities,Skeletal and Muscular Disorders	Rheumatic Disease	8.27e-18	AQP9,CCL2,CCL3,CCL4,CDA,CEBPB,CH25H,CX3CL1,CXCL1,CXCL2,CXCL3,CXCL6,CXCL8,CXCR1,CXCR2,CYP4F3,DUSP1,FCN1,FOS,FOSB,FPR1,FPR2,GSR,IL1B,IL1R2,IL6,JUN,LTF,MMP25,MMP9,MPO,NCF1,NFKBIA,NR4A1,OLAH,P2RY13,PADI4,PTGS2,S100A12,S100A8,S100A9,SOCS3,TALDO1,TNFAIP3,TNFRSF10B,TNFRSF10C	46	1
Neurological Disease,Organismal Injury and Abnormalities	Epileptic seizure	1.14e-17	ARID5B,ARRDC3,ATF3,C11orf96,CCN1,CDKN1A,CH25H,DUSP1,EGR1,EGR3,FOS,FOSB,HES1,IER2,IL1B,JUN,JUNB,KLF10,NR4A1,PTGS2,SLC2A3,SOCS3	22	1
Cellular Movement,Hematological System Development and Function,Immune Cell Trafficking,Inflammatory Response	Cell movement of neutrophils	2.81e-17	CAMP,CCL2,CCL3,CCL4,CXCL1,CXCL2,CXCL3,CXCL6,CXCL8,CXCR1,CXCR2,FPR1,IL1B,IL6,S100A12,S100A8,S100A9,SOCS3	18	1
Cellular Movement	Cell movement of myeloid cells	3.89e-17	ADGRE2,CAMP,CCL2,CCL3,CCL4,CX3CL1,CXCL1,CXCL2,CXCL3,CXCL6,CXCL8,CXCR1,CXCR2,DUSP1,FPR1,FPR2,IL1B,IL6,MMP9,S100A12,S100A8,S100A9,SOCS3	23	1
Cellular Movement	Chemotaxis of myeloid cells	4.31e-17	ADGRE2,CAMP,CCL2,CCL3,CCL4,CX3CL1,CXCL1,CXCL2,CXCL3,CXCL6,CXCL8,CXCR1,CXCR2,DUSP1,FPR1,FPR2,IL1B,S100A12,S100A8,S100A9	20	1
Infectious Diseases,Organismal Injury and Abnormalities	Infection by coronavirus	3.34e-16	CCL2,CCL3,CCL4,CDKN1A,CFP,CSF3,CSRNP1,CXCL1,CXCL2,CXCL6,CXCL8,CXCR1,CXCR2,CYP4F3,DUSP1,EGR1,EGR3,ELANE,FOS,IER2,IL1B,IL6,JUNB,MMP9,NR4A1,OLAH,PPP1R15A,PTGS2,S100A12,S100A8,S100A9,TNFAIP3	32	1
Cell-To-Cell Signaling and Interaction,Hematological System Development and Function	Binding of leukocytes	8.31e-16	BPI,CAMP,CCL2,CCL3,CCL4,CFP,CX3CL1,CXCL2,CXCL8,CXCR1,CXCR2,ELANE,FPR2,FUT7,HAS2,IL1B,IL6,LTF,S100A8,S100A9,TNIP1	21	1
Cellular Movement,Hematological System Development and Function,Immune Cell Trafficking,Inflammatory Response	Cell movement of phagocytes	8.85e-16	CAMP,CCL2,CCL3,CCL4,CX3CL1,CXCL1,CXCL2,CXCL3,CXCL6,CXCL8,CXCR1,CXCR2,DUSP1,FPR1,FPR2,IL1B,IL6,MMP9,S100A12,S100A8,S100A9,SOCS3	22	1
Connective Tissue Disorders,Immunological Disease,Inflammatory Disease,Inflammatory Response,Organismal Injury and Abnormalities,Skeletal and Muscular Disorders	Juvenile rheumatoid arthritis	9.04e-16	CCL3,CCL4,CDA,CEBPB,CXCR1,FOS,FOSB,FPR2,GSR,IL1B,IL6,NFKBIA,NR4A1,P2RY13,PTGS2,S100A12,S100A8,S100A9,TALDO1,TNFAIP3,TNFRSF10C	21	1
Cellular Movement,Hematological System Development and Function,Immune Cell Trafficking,Inflammatory Response	Chemotaxis of granulocytes	9.57e-16	ADGRE2,CAMP,CCL2,CCL3,CXCL1,CXCL2,CXCL3,CXCL6,CXCL8,CXCR1,CXCR2,FPR1,FPR2,S100A12,S100A8,S100A9	16	1
Cellular Movement,Hematological System Development and Function,Immune Cell Trafficking,Inflammatory Response	Chemotaxis of phagocytes	1.21e-15	CAMP,CCL2,CCL3,CCL4,CX3CL1,CXCL1,CXCL2,CXCL3,CXCL6,CXCL8,CXCR1,CXCR2,DUSP1,FPR1,FPR2,IL1B,S100A12,S100A8,S100A9	19	1
Cell Death and Survival,Organismal Injury and Abnormalities	Necrosis	1.83e-15	APOBEC3A,ARID5B,ATF3,BHLHE40,BIRC3,BPI,BTG2,CAMP,CCL2,CCL3,CCL4,CCN1,CDA,CDKN1A,CEBPB,CHMP4B,CSF3,CX3CL1,CXCL1,CXCL8,CXCR1,CXCR2,CYP24A1,DUSP1,EGR1,EGR3,ELANE,FOS,FOSB,G6PD,GSR,HES1,IER3,IL1B,IL6,IRF1,JUN,JUNB,JUND,KLF10,LCN2,LIF,LILRB1,LTF,MMP9,MPO,NFKBIA,NFKBIZ,NR4A1,PADI4,PGLYRP1,PPP1R15A,PTGS2,RARA,S100A8,S100A9,SLC2A3,SOCS3,TMPRSS4,TNFAIP3,TNFRSF10B,TNFRSF10C,TNS4,TRIM29	64	1
Cell-To-Cell Signaling and Interaction	Binding of blood cells	2.5e-15	BPI,CAMP,CCL2,CCL3,CCL4,CCN1,CFP,CX3CL1,CXCL2,CXCL8,CXCR1,CXCR2,ELANE,FPR2,FUT7,HAS2,IL1B,IL6,LTF,S100A8,S100A9,TNIP1	22	1
Cell Death and Survival	Apoptosis	2.55e-15	APOBEC3A,ARID5B,ATF3,BHLHE40,BIRC3,BPI,CAMP,CCL2,CCL3,CCL4,CCN1,CDKN1A,CEBPB,CSF3,CX3CL1,CXCL1,CXCL8,CXCR1,CYP24A1,DUSP1,EGR1,EGR3,ELANE,FOS,FOSB,G6PD,HES1,IER3,IL1B,IL6,IRF1,JUN,JUND,KLF10,LCN2,LIF,LILRB1,LTF,MMP9,MNDA,MPO,NFKBIA,NFKBIZ,NR4A1,NUAK2,PADI4,PPP1R15A,PROK2,PTGS2,RARA,S100A8,S100A9,SLC2A3,SOCS3,TMPRSS4,TNFAIP3,TNFRSF10B,TNFRSF10C,TNS4,TRIM29	60	1
Cellular Movement	Cell movement	4.15e-15	ADGRE2,ARRDC3,ATF3,BTG2,CAMP,CCL2,CCL3,CCL4,CCN1,CDKN1A,CEBPB,CSF3,CX3CL1,CXCL1,CXCL2,CXCL3,CXCL6,CXCL8,CXCR1,CXCR2,DUSP1,EGR1,EGR3,ELANE,FOS,FOSB,FPR1,FPR2,FUT7,HAS2,HDGF,HES1,IER2,IL1B,IL6,JUN,JUND,LCN2,LIF,MMP8,MMP9,NFKBIA,NR4A1,NUAK2,PIK3C2B,PROK2,PTGS2,RHOV,S100A12,S100A8,S100A9,S100P,SOCS3,SPSB1,TNS4,TRIM29,ZC3H12A	57	1
Infectious Diseases,Organismal Injury and Abnormalities	COVID-19	5.72e-15	CCL2,CCL3,CCL4,CDKN1A,CFP,CSF3,CSRNP1,CXCL1,CXCL2,CXCL6,CXCL8,CXCR1,CXCR2,CYP4F3,DUSP1,EGR1,EGR3,ELANE,FOS,IER2,IL1B,IL6,JUNB,MMP9,NR4A1,OLAH,PTGS2,S100A12,S100A8,S100A9	30	1
Cellular Movement,Hematological System Development and Function,Immune Cell Trafficking,Inflammatory Response	Chemotaxis of neutrophils	9.84e-15	CAMP,CCL2,CCL3,CXCL1,CXCL2,CXCL3,CXCL6,CXCL8,CXCR1,CXCR2,FPR1,S100A12,S100A8,S100A9	14	1
Cardiovascular Disease,Organismal Injury and Abnormalities	Abdominal aortic aneurysm	1.86e-14	BTG2,CCL3L3,CXCL8,FCN1,IER3,IL1B,IL6,MMP8,MMP9,PADI4,PTGS2,SLC2A3,ZC3H12A	13	1
Cell-To-Cell Signaling and Interaction	Adhesion of blood cells	2.04e-14	CAMP,CCL2,CCL3,CCL4,CCN1,CFP,CX3CL1,CXCL2,CXCL8,CXCR1,CXCR2,ELANE,FPR2,HAS2,IL1B,IL6,LTF,S100A8,S100A9,TNIP1	20	1
Cellular Movement	Migration of blood cells	2.47e-14	ADGRE2,CAMP,CCL2,CCL3,CCL4,CCN1,CSF3,CX3CL1,CXCL1,CXCL2,CXCL3,CXCL6,CXCL8,CXCR1,CXCR2,DUSP1,FPR1,FPR2,IL1B,IL6,MMP9,S100A12,S100A8,S100A9,SOCS3	25	1
Cellular Development,Cellular Growth and Proliferation	Cell proliferation of tumor cell lines	2.68e-14	APOBEC3A,ARRDC3,ATF3,BIRC3,BTG2,CAMP,CCL2,CCL3,CCN1,CDKN1A,CEBPB,CSF3,CX3CL1,CXCL1,CXCL8,CXCR1,CXCR2,CYP24A1,DUSP1,EGR1,ELANE,FOS,FOSB,FOSL2,FPR2,G6PD,HAS2,HDGF,HES1,IER3,IL1B,IL6,IRF1,JUN,JUNB,JUND,KLF10,LCN2,LIF,LILRB1,LILRB2,MMP8,MMP9,NFE2,NFKBIA,NR4A1,PADI4,PIK3C2B,PTGS2,RARA,RHOV,S100A8,S100A9,S100P,SLC2A3,SOCS3,TMPRSS4,TNFAIP3,TNFRSF10B,TNS4,ZFP36L1	61	1
Cell-To-Cell Signaling and Interaction	Binding of myeloid cells	3.97e-14	BPI,CAMP,CCL2,CCL3,CFP,CX3CL1,CXCL2,CXCL8,CXCR1,CXCR2,ELANE,FPR2,IL1B,LTF,S100A8,S100A9	16	1
Cellular Movement,Hematological System Development and Function,Immune Cell Trafficking,Inflammatory Response	Chemotaxis of mononuclear leukocytes	4.44e-14	CAMP,CCL2,CCL3,CCL4,CX3CL1,CXCL6,CXCL8,CXCR1,CXCR2,DUSP1,FPR1,FPR2,IL1B,MMP9,S100A12,SOCS3	16	1
Cell Death and Survival,Organismal Injury and Abnormalities	Cell death of immune cells	5.57e-14	ARID5B,BIRC3,CAMP,CCL3,CCL4,CSF3,CXCL1,CXCL8,CXCR1,CXCR2,ELANE,HES1,IL1B,IL6,IRF1,JUN,LCN2,LILRB1,LTF,NFKBIA,S100A8,TNFAIP3	22	1
Infectious Diseases,Organismal Injury and Abnormalities	Severe COVID-19	8.19e-14	CCL2,CCL3,CCL4,CFP,CSF3,CXCL8,CXCR1,CXCR2,DUSP1,FOS,IER2,IL1B,IL6,JUNB,S100A12,S100A8,S100A9	17	1
Immunological Disease,Inflammatory Disease,Organismal Injury and Abnormalities	Lupus erythematosus	8.3e-14	APOBEC3A,ARID5B,BPI,CAMP,CCL2,CCL4L1/CCL4L2,CXCL2,CXCL8,ELANE,IL1B,IL1R2,IL6,JUNB,LCN2,LIF,LTF,MMP8,MMP9,MPO,NCF1,PROK2,PTGS2,S100A8,S100A9,SOCS3,TNFAIP3,TNFRSF10B,TNIP1	28	1
Organismal Injury and Abnormalities,Reproductive System Disease	Endometriosis	9.91e-14	CCL2,CCL4,CCN1,CEBPB,CX3CL1,CXCL8,CXCR2,DUSP1,EGR1,FOS,FOSL2,FPR2,IL1B,IL1R2,IL6,JUN,JUNB,LIF,LTF,MMP9,NR4A1,PTGS2,S100A8,S100A9,SLC2A3	25	1
Gastrointestinal Disease,Organismal Injury and Abnormalities	Periodontal disease	1.09e-13	BTG2,CCL3,CCL3L3,CCL4L1/CCL4L2,CDKN1A,CSRNP1,CXCL8,EGR1,FPR1,IER3,IL1B,IL6,MMP8,NFKBIZ,PTGS2,SOCS3,TNFAIP3	17	1
Cellular Movement,Immune Cell Trafficking	Leukocyte migration	1.57e-13	ADGRE2,CAMP,CCL2,CCL3,CCL4,CSF3,CX3CL1,CXCL1,CXCL2,CXCL3,CXCL6,CXCL8,CXCR1,CXCR2,DUSP1,FPR1,FPR2,IL1B,IL6,MMP9,S100A12,S100A8,S100A9,SOCS3	24	1
Cell Death and Survival,Organismal Injury and Abnormalities	Cell death of phagocytes	1.74e-13	BIRC3,CAMP,CSF3,CXCL1,CXCL8,CXCR1,CXCR2,IL1B,IL6,IRF1,LCN2,LILRB1,LTF,S100A8	14	1
Inflammatory Response,Organismal Injury and Abnormalities	Inflammation of organ	1.97e-13	APOBEC3A,CAMP,CCL2,CCL4,CDA,CDKN1A,CX3CL1,CXCL1,CXCL2,CXCL3,CXCL6,CXCL8,CXCR1,CXCR2,DUSP1,ELANE,FUT7,GSR,IL1B,IL6,JUN,JUNB,KRT5,LCN2,LTF,MGAM,MMP9,MPO,NFKBIA,PTGS2,RARA,S100A8,S100A9,SOCS3,TNFAIP3,TNFRSF10B,TNFRSF10C	37	1
Cellular Movement	Cell movement of tumor cell lines	2e-13	ADGRE2,ARRDC3,ATF3,CAMP,CCL2,CCL3,CCL4,CCN1,CDKN1A,CEBPB,CSF3,CX3CL1,CXCL1,CXCL2,CXCL3,CXCL8,CXCR1,CXCR2,EGR1,ELANE,FOSB,FPR2,FUT7,HAS2,HDGF,HES1,IL1B,IL6,JUN,JUND,LCN2,LIF,MMP8,MMP9,NFKBIA,NR4A1,PIK3C2B,PTGS2,RHOV,S100A8,S100A9,S100P,SOCS3,SPSB1,TRIM29	45	1
Cell-To-Cell Signaling and Interaction,Hematological System Development and Function,Immune Cell Trafficking	Adhesion of immune cells	2.66e-13	CAMP,CCL2,CCL4,CFP,CX3CL1,CXCL2,CXCL8,CXCR1,CXCR2,ELANE,FPR2,HAS2,IL1B,IL6,LTF,S100A8,S100A9,TNIP1	18	1
Cellular Development,Cellular Growth and Proliferation,Hematological System Development and Function,Hematopoiesis,Lymphoid Tissue Structure and Development,Tissue Development	Leukopoiesis	2.93e-13	CAMP,CCL2,CDA,CDKN1A,CFP,CSF3,CXCL8,CXCR1,CXCR2,IL1B,IL6,JUN,LIF,LILRA2,LILRB2,LTF,PROK2,RARA,S100A9,ZFP36L1	20	1
Gastrointestinal Disease,Organismal Injury and Abnormalities	Chronic periodontal disease	2.96e-13	BTG2,CCL3,CCL3L3,CCL4L1/CCL4L2,CDKN1A,CSRNP1,CXCL8,EGR1,IER3,IL1B,NFKBIZ,PTGS2,SOCS3,TNFAIP3	14	1
Immunological Disease,Inflammatory Disease,Organismal Injury and Abnormalities	Systemic lupus erythematosus	3.12e-13	APOBEC3A,ARID5B,BPI,CAMP,CCL2,CCL4L1/CCL4L2,CXCL2,CXCL8,ELANE,IL1B,IL1R2,IL6,JUNB,LCN2,LIF,LTF,MMP8,MMP9,MPO,NCF1,PROK2,PTGS2,S100A9,SOCS3,TNFAIP3,TNFRSF10B,TNIP1	27	1
Neurological Disease,Organismal Injury and Abnormalities	Seizures	3.45e-13	ARID5B,ARRDC3,ATF3,C11orf96,CCN1,CDKN1A,CH25H,DUSP1,EGR1,EGR3,FOS,FOSB,HES1,IER2,IL1B,JUN,JUNB,KLF10,MMP9,NR4A1,PTGS2,SLC2A3,SOCS3	23	1
Cardiovascular Disease,Organismal Injury and Abnormalities	Aortic aneurysm	3.83e-13	BTG2,CCL3L3,CXCL8,FCN1,IER3,IL1B,IL6,MMP8,MMP9,PADI4,PTGS2,S100A12,SLC2A3,ZC3H12A	14	1
Cellular Movement,Hematological System Development and Function,Immune Cell Trafficking,Inflammatory Response	Chemotaxis of monocytes	9.03e-13	CAMP,CCL2,CCL3,CCL4,CX3CL1,CXCL8,CXCR1,DUSP1,FPR1,FPR2,IL1B,S100A12	12	1
Gastrointestinal Disease,Inflammatory Response,Organismal Injury and Abnormalities	Inflammation of gastrointestinal tract	9.59e-13	APOBEC3A,CCL2,CDA,CXCL1,CXCL2,CXCL3,CXCL6,CXCL8,CXCR1,FUT7,IL1B,IL6,LCN2,LTF,MMP9,MPO,NFKBIA,PTGS2,S100A8,SOCS3,TNFRSF10C	21	1
Cellular Development,Connective Tissue Development and Function,Tissue Development	Differentiation of connective tissue cells	9.6e-13	CCL2,CCL3,CCL4,CCN1,CEBPB,CMTM2,CSRNP1,CXCL8,FOS,FOSB,FOSL2,HAS2,IL6,LTF,MMP9,NFE2,NFKBIZ,PTGS2,ZC3H12A	19	1
Cellular Movement,Hematological System Development and Function,Immune Cell Trafficking,Inflammatory Response	Cell movement of monocytes	1.02e-12	CAMP,CCL2,CCL3,CCL4,CX3CL1,CXCL3,CXCL8,CXCR1,DUSP1,FPR1,FPR2,IL1B,MMP9,S100A12	14	1
Infectious Diseases,Organismal Injury and Abnormalities	Infection by RNA virus	1.07e-12	AMPH,ASGR2,BTG2,CCL2,CCL3,CCL4,CDKN1A,CFP,CSF3,CSRNP1,CXCL1,CXCL2,CXCL6,CXCL8,CXCR1,CXCR2,CYP4F3,DUSP1,EGR1,EGR3,ELANE,FOS,HES1,IER2,IL1B,IL6,IRF1,JUNB,LCN2,LTF,MGAM,MMP9,NR4A1,OLAH,PPP1R15A,PTGS2,RARA,RND1,S100A12,S100A8,S100A9,TMPRSS4,TNFAIP3,TRIM29	44	1
Cellular Movement	Migration of cells	1.45e-12	ADGRE2,ARRDC3,ATF3,BTG2,CAMP,CCL2,CCL3,CCL4,CCN1,CDKN1A,CEBPB,CSF3,CX3CL1,CXCL1,CXCL2,CXCL3,CXCL6,CXCL8,CXCR1,CXCR2,DUSP1,EGR1,EGR3,ELANE,FOS,FPR1,FPR2,HAS2,HDGF,HES1,IL1B,IL6,JUN,LCN2,MMP8,MMP9,NFKBIA,NR4A1,PIK3C2B,PTGS2,RHOV,S100A12,S100A8,S100A9,S100P,SOCS3,SPSB1,TNS4,TRIM29,ZC3H12A	50	1
Cellular Movement,Hematological System Development and Function,Immune Cell Trafficking,Inflammatory Response	Transmigration of phagocytes	1.67e-12	CCL2,CCL3,CCL4,CXCL3,CXCL8,CXCR2,FPR1,IL1B,IL6,MMP9,SOCS3	11	1
Infectious Diseases,Organismal Injury and Abnormalities	Tuberculosis	2.8e-12	BHLHE40,BPI,CAMP,CCL2,CXCL8,CXCR2,ELANE,IL6,JUN,LCN2,LTF,MMP25,MMP9,MPO,PTGS2,TCN1	16	1
Gastrointestinal Disease,Inflammatory Disease,Inflammatory Response,Organismal Injury and Abnormalities	Ulcerative colitis	3.56e-12	CCL2,CXCL1,CXCL2,CXCL3,CXCL8,CXCR1,FUT7,IL1B,IL6,LCN2,LTF,MMP9,MPO,NFKBIA,PTGS2,S100A8,SOCS3,TNFRSF10C	18	1
Organismal Injury and Abnormalities	Non-malignant disorder	4.78e-12	ARID5B,BTG2,CCL2,CCL3,CCL3L3,CCL4,CCL4L1/CCL4L2,CCN1,CDKN1A,CEBPB,CSRNP1,CX3CL1,CXCL8,CXCR2,DUSP1,EGR1,FOS,FOSB,FOSL2,FPR1,FPR2,IER3,IL1B,IL1R2,IL6,IRF1,JUN,JUNB,LIF,LTF,MGAM,MMP25,MMP8,MMP9,NCF1,NFKBIA,NFKBIZ,NR4A1,PADI4,PTGS2,RARA,S100A8,S100A9,SLC2A3,SOCS3,SPSB1,TCN1,TNFAIP3,TNFRSF10B,TNS4,ZC3H12A	51	1
Cell Cycle,Gene Expression	Binding of DNA	5.36e-12	ATF3,BTG2,CDKN1A,CEBPB,CXCL8,EGR1,ELANE,FOS,IER3,IL1B,IL6,IRF1,JUN,JUNB,LTF,MMP9,NFKBIA,NFKBIZ,NR4A1,RARA,SOCS3,TNFAIP3	22	1
Inflammatory Response,Organismal Injury and Abnormalities	Inflammation of body cavity	5.44e-12	CAMP,CCL2,CCL4,CDKN1A,CXCL1,CXCL2,CXCL3,CXCL6,CXCL8,CXCR1,CXCR2,ELANE,FUT7,IL1B,IL6,JUN,LCN2,LTF,MGAM,MMP9,MPO,NFKBIA,PTGS2,RARA,S100A8,SOCS3,TNFRSF10B,TNFRSF10C	28	1
Cell Signaling,Molecular Transport,Vitamin and Mineral Metabolism	Quantity of Ca2+	5.76e-12	CCL2,CCL3,CCL3L3,CCL4,CX3CL1,CXCL3,CXCL8,CXCR1,CXCR2,FFAR2,FPR1,FPR2,IL1B,IL6,PROK2,S100A8,S100A9	17	1
Cell Death and Survival,Organismal Injury and Abnormalities	Cell death of myeloid cells	7.26e-12	BIRC3,CAMP,CSF3,CXCL1,CXCL8,CXCR1,CXCR2,ELANE,IL1B,IL6,IRF1,LTF,S100A8	13	1
Cellular Movement,Hematological System Development and Function,Immune Cell Trafficking	Cell movement of mononuclear leukocytes	1.52e-11	CAMP,CCL2,CCL3,CCL4,CX3CL1,CXCL3,CXCL6,CXCL8,CXCR1,CXCR2,DUSP1,FPR1,FPR2,IL1B,IL6,MMP9,S100A12,SOCS3	18	1
Antimicrobial Response,Inflammatory Response	Antimicrobial response	1.6e-11	APOBEC3A,BIRC3,CAMP,CCL4,CFP,ELANE,FPR2,IL6,IRF1,LCN2,LILRB1,LTF,PGLYRP1,S100A12,S100A8,S100A9,ZC3H12A	17	1
Inflammatory Response,Organismal Injury and Abnormalities	Inflammation of absolute anatomical region	1.68e-11	CAMP,CCL2,CCL4,CDKN1A,CXCL1,CXCL2,CXCL3,CXCL6,CXCL8,CXCR1,CXCR2,ELANE,FUT7,IL1B,IL6,JUN,LCN2,LTF,MGAM,MMP9,MPO,NFKBIA,PTGS2,RARA,S100A8,SOCS3,TNFRSF10B,TNFRSF10C	28	1
Gastrointestinal Disease,Inflammatory Disease,Organismal Injury and Abnormalities	Inflammatory Bowel Disease	1.8e-11	BIRC3,CAMP,CCL2,CXCL1,CXCL2,CXCL3,CXCL8,CXCR1,FOSL2,FUT7,IL1B,IL6,LCN2,LTF,MMP9,MPO,NFKBIA,PTGS2,S100A8,SOCS3,TNFAIP3,TNFRSF10C,VNN2	23	1
Inflammatory Response	Immune response of cells	3.59e-11	BIRC3,CAMP,CCL2,CDKN1A,CSF3,CXCL1,CXCL8,FCN1,FPR1,FPR2,IL1B,IL6,IRF1,JUNB,LILRA2,LILRB1,LILRB2,MMP25,S100A8,S100A9,TNFRSF10B	21	1
Cellular Development,Cellular Growth and Proliferation,Hematological System Development and Function,Hematopoiesis,Lymphoid Tissue Structure and Development,Tissue Development	Differentiation of myeloid leukocytes	4.11e-11	CAMP,CCL2,CDA,CFP,CSF3,IL6,JUN,LIF,LILRA2,LTF,PROK2,RARA,ZFP36L1	13	1
Cellular Development,Cellular Growth and Proliferation,Hematological System Development and Function,Hematopoiesis,Lymphoid Tissue Structure and Development,Tissue Development	Development of phagocytes	5.54e-11	CAMP,CCL2,CDA,CDKN1A,CSF3,IL1B,IL6,LILRA2,LTF,PROK2,RARA,S100A9,ZFP36L1	13	1
Cell Death and Survival,Organismal Injury and Abnormalities	Cell death of tumor cell lines	6.01e-11	APOBEC3A,ATF3,BHLHE40,BIRC3,BTG2,CAMP,CCL2,CCN1,CDA,CDKN1A,CEBPB,CXCL8,CXCR1,DUSP1,EGR1,EGR3,ELANE,FOS,FOSB,G6PD,HES1,IER3,IL1B,IL6,IRF1,JUN,JUNB,JUND,KLF10,LCN2,LIF,MMP9,NFKBIA,NFKBIZ,NR4A1,PADI4,PGLYRP1,PPP1R15A,PTGS2,RARA,S100A8,S100A9,SLC2A3,SOCS3,TMPRSS4,TNFAIP3,TNFRSF10B,TNFRSF10C,TNS4,TRIM29	50	1
Cell Death and Survival,Organismal Injury and Abnormalities	Apoptosis of tumor cell lines	6.28e-11	APOBEC3A,ATF3,BHLHE40,BIRC3,CAMP,CCN1,CDKN1A,CEBPB,CXCL8,CXCR1,DUSP1,EGR1,EGR3,ELANE,FOS,FOSB,G6PD,HES1,IER3,IL1B,IL6,IRF1,JUN,JUND,KLF10,LCN2,LIF,MMP9,NFKBIA,NFKBIZ,NR4A1,PADI4,PPP1R15A,PTGS2,S100A8,S100A9,SLC2A3,SOCS3,TMPRSS4,TNFAIP3,TNFRSF10B,TNFRSF10C,TNS4,TRIM29	44	1
Dermatological Diseases and Conditions,Inflammatory Disease,Organismal Injury and Abnormalities	Acne	6.47e-11	APOBEC3A,CXCL2,CXCL8,G6PD,IL1B,IL1R2,JUN,MMP8,MMP9,PTGS2,RARA,S100A9	12	1
Cell-To-Cell Signaling and Interaction,Hematological System Development and Function,Immune Cell Trafficking	Binding of granulocytes	7.12e-11	CFP,CXCL2,CXCL8,CXCR1,CXCR2,ELANE,FPR2,IL1B,LTF,S100A8,S100A9	11	1
Cellular Development,Cellular Growth and Proliferation,Hematological System Development and Function,Hematopoiesis,Lymphoid Tissue Structure and Development,Tissue Development	Myelopoiesis of leukocytes	8.1e-11	CAMP,CCL2,CDA,CFP,CSF3,IL6,JUN,LILRA2,LTF,PROK2,RARA,ZFP36L1	12	1
Developmental Disorder,Hereditary Disorder,Metabolic Disease,Organismal Injury and Abnormalities,Respiratory Disease	Cystic Fibrosis	8.14e-11	CCL2,CXCL8,ELANE,IL1B,IL6,LTF,MMP8,MMP9,MPO,NCF1	10	1
Cell-To-Cell Signaling and Interaction	Binding of tumor cell lines	8.48e-11	ASGR2,CCL2,CCL3,CCL4,CX3CL1,CXCL2,CXCL3,CXCL8,CXCR1,CXCR2,EGR3,FOS,FUT7,HAS2,IL1B,IL1R2,IL6,JUN,JUNB,LIF,LTF,NFKBIA,S100P	23	1
Cardiovascular Disease,Organismal Injury and Abnormalities	Vascular lesion	8.68e-11	BTG2,CCL3L3,CXCL8,FCN1,IER3,IL1B,IL6,MMP8,MMP9,MPO,PADI4,PTGS2,S100A12,SLC2A3,ZC3H12A	15	1
Cell Death and Survival,Organismal Injury and Abnormalities	Apoptosis of phagocytes	9.31e-11	BIRC3,CAMP,CSF3,CXCL1,CXCL8,IL1B,IL6,LCN2,LILRB1,LTF,S100A8	11	1
Cellular Movement,Hematological System Development and Function,Immune Cell Trafficking,Inflammatory Response	Migration of phagocytes	9.82e-11	CAMP,CCL2,CCL3,CCL4,CX3CL1,CXCL3,CXCL8,CXCR2,FPR1,IL1B,IL6,MMP9,SOCS3	13	1
Cell Death and Survival,Organismal Injury and Abnormalities	Cell death of granulocytes	1.13e-10	CAMP,CSF3,CXCL1,CXCL8,CXCR1,CXCR2,ELANE,IL1B,IL6,LTF	10	1
Cell-To-Cell Signaling and Interaction,Hematological System Development and Function,Inflammatory Response	Binding of professional phagocytic cells	1.55e-10	BPI,CAMP,CCL2,CCL3,CX3CL1,CXCL2,CXCL8,CXCR1,CXCR2,IL1B,S100A8,S100A9	12	1
Cellular Movement	Invasion of cells	1.61e-10	ADGRE2,ARRDC3,ATF3,CCL2,CCN1,CDKN1A,CEBPB,CSF3,CXCL1,CXCL2,CXCL6,CXCL8,CXCR2,DUSP1,EGR1,FOS,HAS2,HDGF,HES1,IER3,IL1B,IL6,JUN,JUNB,JUND,LCN2,MMP9,NFKBIA,NR4A1,NUAK2,PTGS2,RHOV,S100A9,S100P,SPSB1,TNS4,TRIM29	37	1
Dermatological Diseases and Conditions,Organismal Injury and Abnormalities	Exanthem of skin	1.84e-10	CAMP,CCL2,CXCL1,CXCL6,CXCL8,FOS,IL1B,JUN,LCN2,RARA,S100A12,S100A8,S100A9,TCN1	14	1
Cell Death and Survival,Organismal Injury and Abnormalities	Cell death of neutrophils	2.19e-10	CAMP,CSF3,CXCL1,CXCL8,CXCR1,CXCR2,IL1B,IL6,LTF	9	1
Cellular Movement	Migration of myeloid cells	2.87e-10	CAMP,CCL2,CCL3,CXCL3,CXCL8,CXCR2,FPR1,IL1B,IL6,MMP9,SOCS3	11	1
Organismal Injury and Abnormalities,Reproductive System Disease	Benign pelvic disease	2.95e-10	ARID5B,CCL2,CCL4,CCN1,CEBPB,CX3CL1,CXCL8,CXCR2,DUSP1,EGR1,FOS,FOSL2,FPR2,IL1B,IL1R2,IL6,JUN,JUNB,LIF,LTF,MGAM,MMP25,MMP9,NR4A1,PTGS2,S100A8,S100A9,SLC2A3,SOCS3,SPSB1,TNFRSF10B,TNS4,ZC3H12A	33	1
Dermatological Diseases and Conditions,Organismal Injury and Abnormalities	Pruritus	3.15e-10	CCL2,CCL3,CCL4,CXCL1,CXCL3,CXCL8,CXCR1,ELANE,IL6,PTGS2,S100A9,S100P	12	1
Dermatological Diseases and Conditions,Organismal Injury and Abnormalities	Plaque psoriasis	3.66e-10	CAMP,CCL2,CXCL1,CXCL6,CXCL8,FOS,JUN,LCN2,RARA,S100A12,S100A8,S100A9,TCN1	13	1
Free Radical Scavenging	Metabolism of reactive oxygen species	3.7e-10	CAMP,CCN1,CDKN1A,CSF3,CXCL8,ELANE,FFAR2,FPR1,FPR2,G6PD,IL1B,IL6,LILRB2,LTF,MMP8,MPO,NCF1,NFKBIA,PTGS2	19	1
Cellular Development,Cellular Growth and Proliferation,Hematological System Development and Function,Lymphoid Tissue Structure and Development	Proliferation of immune cells	3.7e-10	CAMP,CCL4,CFP,CSF3,CX3CL1,CXCL2,CXCL8,IL1B,IL6,LILRB1,LILRB2,MNDA,NFKBIA,S100A9,SOCS3,TALDO1,TNFAIP3,TNFRSF10B,ZFP36L1	19	1
Cellular Development,Cellular Growth and Proliferation,Hematological System Development and Function,Hematopoiesis,Lymphoid Tissue Structure and Development,Tissue Development	Differentiation of phagocytes	3.97e-10	CAMP,CCL2,CDA,CDKN1A,CSF3,IL1B,IL6,LIF,LILRA2,LTF,RARA,S100A9,ZFP36L1	13	1
Cell-To-Cell Signaling and Interaction	Activation of cells	4.62e-10	BPI,CAMP,CCL2,CCL3,CCN1,CEBPB,CXCL3,CXCL6,CXCL8,CXCR1,CXCR2,EGR3,FPR2,IER3,IL1B,IL6,LILRA2,LILRA5,LILRB1,LILRB2,S100A12,TNFRSF10B	22	1
Cell-To-Cell Signaling and Interaction	Binding of lymphoma cell lines	5e-10	CCL2,CXCL2,CXCL3,EGR3,FUT7,IL1B,IL6,JUN,JUNB,NFKBIA	10	1
Cellular Movement	Transmigration of cells	5.08e-10	CCL2,CCL3,CCL4,CX3CL1,CXCL3,CXCL8,CXCR2,FPR1,IL1B,IL6,MMP9,SOCS3	12	1
Cellular Movement	Chemotaxis of tumor cell lines	5.08e-10	CCL2,CCL3,CCL4,CX3CL1,CXCL1,CXCL3,CXCL8,CXCR1,CXCR2,FPR2,JUN,LIF	12	1
Cellular Development,Cellular Growth and Proliferation,Hematological System Development and Function,Hematopoiesis,Lymphoid Tissue Structure and Development,Tissue Development	Hematopoiesis of phagocytes	5.57e-10	CAMP,CCL2,CDA,CDKN1A,CSF3,IL1B,IL6,LILRA2,LTF,RARA,S100A9,ZFP36L1	12	1
Cellular Movement,Hematological System Development and Function,Immune Cell Trafficking	Migration of granulocytes	5.73e-10	CAMP,CCL2,CCL3,CXCL3,CXCL8,CXCR2,FPR1,IL1B,IL6,SOCS3	10	1
Cellular Development,Cellular Growth and Proliferation	Proliferation of blood cells	5.92e-10	CAMP,CCL3,CCL4,CFP,CSF3,CX3CL1,CXCL2,CXCL8,IL1B,IL6,LILRB1,LILRB2,MNDA,NFKBIA,S100A9,SOCS3,TALDO1,TNFAIP3,TNFRSF10B,ZFP36L1	20	1
Cell Signaling	Protein kinase cascade	6.56e-10	BIRC3,CCL2,CCL3,CX3CL1,IL1B,IL6,LIF,LILRA5,LTF,MMP8,NCF1,NFKBIA,S100A12,SOCS3,TNFAIP3,TNIP1,ZC3H12A,ZFP36L1	18	1
Cellular Movement,Skeletal and Muscular System Development and Function	Migration of airway smooth muscle cells	7.55e-10	CXCL1,CXCL2,CXCL3,CXCR1,CXCR2	5	1
Cellular Movement	Chemotaxis of germ cell tumor cell lines	7.55e-10	CCL2,CCL3,CCL4,CXCL3,CXCL8	5	1
Free Radical Scavenging	Synthesis of reactive oxygen species	8.23e-10	CAMP,CCN1,CDKN1A,CSF3,CXCL8,ELANE,FFAR2,FPR1,FPR2,G6PD,IL1B,IL6,LILRB2,LTF,MMP8,NCF1,NFKBIA,PTGS2	18	1
Gastrointestinal Disease,Immunological Disease,Organismal Injury and Abnormalities	Celiac disease	8.52e-10	BTG2,CCL3,EGR1,IL1B,JUN,JUNB,NFKBIA,PTGS2,SOCS3,TNFAIP3	10	1
Antimicrobial Response,Inflammatory Response	Antibacterial response	8.52e-10	CAMP,CFP,ELANE,FPR2,LCN2,LTF,PGLYRP1,S100A12,S100A8,S100A9	10	1
Cellular Movement,Hematological System Development and Function,Immune Cell Trafficking,Inflammatory Response	Migration of neutrophils	1.25e-09	CAMP,CCL3,CXCL3,CXCL8,CXCR2,FPR1,IL1B,IL6,SOCS3	9	1
Cell-To-Cell Signaling and Interaction,Hematological System Development and Function,Immune Cell Trafficking,Inflammatory Response	Activation of phagocytes	1.35e-09	BPI,CAMP,CCL2,CCL3,CXCL3,CXCL6,CXCL8,CXCR2,IL1B,IL6,S100A12,TNFRSF10B	12	1
Cellular Growth and Proliferation	Colony formation	1.38e-09	ATF3,CCL3,CCL3L3,CCN1,CDA,CDKN1A,CSF3,CXCL8,DUSP1,EGR1,FOS,HAS2,HDGF,IL6,JUN,JUND,NFKBIA,NR4A1,PPP1R15A,PROK2,PTGS2,TNFAIP3,TNFRSF10B,TNS4,TRIM29	25	1
Gene Expression	Transactivation	1.61e-09	AMPH,CEBPB,CXCL8,DUSP1,EGR1,FOS,FOSB,FOSL2,HES1,IL1B,IL6,JUN,JUNB,JUND,LTF,MMP9,NFKBIA,PTGS2,RARA,SOCS3,TRIM29	21	1
Cardiovascular System Development and Function,Cellular Movement	Chemotaxis of endothelial cells	2.06e-09	CAMP,CCL2,CXCL8,CXCR2,EGR3,FPR2,NR4A1,PTGS2	8	1
Dermatological Diseases and Conditions,Organismal Injury and Abnormalities	Active stage psoriasis	2.18e-09	AQP9,CXCL8,DUSP1,FOS,PTGS2,S100P	6	1
Cellular Development,Cellular Growth and Proliferation	Proliferation of leukemia cell lines	2.28e-09	BIRC3,CDKN1A,CEBPB,CSF3,DUSP1,EGR1,FOSL2,HES1,IL1B,IL6,IRF1,JUN,LILRB1,LILRB2,NFE2,NFKBIA,SOCS3	17	1
Cell Death and Survival,Organismal Injury and Abnormalities	Apoptosis of leukocytes	2.47e-09	BIRC3,CAMP,CCL3,CCL4,CSF3,CXCL1,CXCL8,ELANE,IL1B,IL6,LCN2,LILRB1,LTF,S100A8	14	1
Inflammatory Response,Organismal Injury and Abnormalities,Respiratory Disease	Inflammation of respiratory system component	2.55e-09	CAMP,CCL2,CDKN1A,CEBPB,CXCL8,CXCR1,CXCR2,DUSP1,ELANE,IL1B,IL6,LCN2,LTF,MMP8,MMP9,MPO,NFKBIA,PTGS2,SOCS3	19	1
Infectious Diseases,Organismal Injury and Abnormalities	Replication of HIV-1	2.61e-09	CCL3,CCL4,CDKN1A,CXCL8,IL1B,IL6,PTGS2,S100A12,S100A8,S100A9,SOCS3	11	1
Lipid Metabolism,Small Molecule Biochemistry	Synthesis of eicosanoid	2.61e-09	CAMP,CCN1,CXCL1,CXCL8,FPR1,G6PD,IL1B,IL1R2,IL6,LTF,NFKBIA,PTGS2	12	1
Cellular Development,Cellular Growth and Proliferation,Hematological System Development and Function,Hematopoiesis,Lymphoid Tissue Structure and Development,Tissue Development	Differentiation of mononuclear leukocytes	2.79e-09	CAMP,CCL2,CDA,CXCL8,CXCR1,CXCR2,IL1B,IL6,LIF,LILRA2,LILRB2,LTF,RARA,ZFP36L1	14	1
Dermatological Diseases and Conditions,Organismal Injury and Abnormalities	Abnormality of skin morphology	3.09e-09	CCL2,CCL4,CXCL1,CXCL8,FPR1,FPR2,G6PD,IL1B,IL6,IRF1,JUN,KRT5,LCN2,MMP9,PTGS2,RARA,S100A8,S100A9,SERPINB7	19	1
Lipid Metabolism,Small Molecule Biochemistry	Synthesis of fatty acid	3.15e-09	CAMP,CCN1,CXCL1,CXCL8,FPR1,G6PD,IL1B,IL1R2,IL6,LIF,LTF,NFKBIA,OLAH,PTGS2	14	1
Cell-To-Cell Signaling and Interaction,Inflammatory Response	Immune response of leukocytes	3.15e-09	CAMP,CCL2,CSF3,CXCL1,CXCL8,FCN1,FPR1,LILRA2,LILRB1,LILRB2,TNFRSF10B	11	1
Lipid Metabolism,Small Molecule Biochemistry	Metabolism of eicosanoid	3.43e-09	CAMP,CCN1,CXCL1,CXCL8,CYP4F3,FPR1,G6PD,IL1B,IL1R2,IL6,LTF,NFKBIA,PTGS2	13	1
Free Radical Scavenging	Production of reactive oxygen species	3.51e-09	CAMP,CDKN1A,CSF3,CXCL8,FFAR2,FPR1,FPR2,G6PD,IL1B,IL6,LILRB2,LTF,NCF1,NFKBIA,PTGS2	15	1
Gene Expression	Transactivation of RNA	4.05e-09	AMPH,CEBPB,CXCL8,DUSP1,EGR1,FOS,FOSB,FOSL2,HES1,IL1B,IL6,JUN,JUNB,JUND,LTF,MMP9,NFKBIA,PTGS2,RARA,SOCS3	20	1
Gene Expression	Expression of RNA	4.48e-09	ARID5B,ATF3,BHLHE40,BTG2,CCL3,CCN1,CDKN1A,CEBPB,CSF3,CSRNP1,CXCL8,EGR1,ELANE,FOS,FOSB,FPR2,HDGF,HES1,IER2,IL1B,IL6,IRF1,JUN,JUNB,JUND,KLF10,LIF,LILRB1,MED24,MMP8,NCF1,NCOA7,NFE2,NFKBIA,NR4A1,PAX9,RARA,SOCS3,TMPRSS4,TNFAIP3,TNFRSF10B,TNIP1,ZC3H12A,ZFP36L1	44	1
Cell Death and Survival,Organismal Injury and Abnormalities	Apoptosis of myeloid cells	4.93e-09	BIRC3,CAMP,CSF3,CXCL1,CXCL8,ELANE,IL1B,IL6,LTF,S100A8	10	1
Cellular Movement,Hematological System Development and Function,Immune Cell Trafficking,Inflammatory Response	Transmigration of neutrophils	5.13e-09	CXCL3,CXCL8,CXCR2,FPR1,IL1B,IL6,SOCS3	7	1
Cardiovascular System Development and Function,Cell-To-Cell Signaling and Interaction	Binding of endothelial cells	5.43e-09	CCL2,CCL3,CCL4,CX3CL1,CXCL2,CXCL8,CXCR1,CXCR2,EGR3,FUT7,HAS2,IL1B,NFKBIA	13	1
Infectious Diseases,Organismal Injury and Abnormalities	Replication of virus	5.99e-09	AMPH,BIRC3,CCL2,CCL3,CCL4,CDKN1A,CH25H,CHMP4B,CXCL8,DUSP1,G6PD,IL1B,IL6,IRF1,JUN,MNDA,PTGS2,S100A12,S100A8,S100A9,SOCS3,VNN2,ZC3H12A	23	1
Cellular Development,Cellular Growth and Proliferation,Hematological System Development and Function,Lymphoid Tissue Structure and Development	Proliferation of mononuclear leukocytes	6.48e-09	CAMP,CCL4,CFP,CSF3,CXCL2,CXCL8,IL1B,IL6,LILRB1,LILRB2,MNDA,NFKBIA,SOCS3,TALDO1,TNFAIP3,TNFRSF10B,ZFP36L1	17	1
Inflammatory Disease,Inflammatory Response,Organismal Injury and Abnormalities,Respiratory Disease	Asthma	7.59e-09	CCL2,CDKN1A,CEBPB,CXCL8,DUSP1,ELANE,IL1B,IL6,LCN2,MMP8,MMP9,MPO,NFKBIA,PTGS2,SOCS3	15	1
Cellular Movement,Hematological System Development and Function,Immune Cell Trafficking,Inflammatory Response	Chemotaxis of peripheral blood monocytes	1.02e-08	CCL2,CCL3,CCL4,CXCL8,FPR1,FPR2	6	1
Gastrointestinal Disease,Organismal Injury and Abnormalities	Benign oral disorder	1.12e-08	BTG2,CCL3,CCL3L3,CCL4L1/CCL4L2,CDKN1A,CSRNP1,CXCL8,EGR1,FPR1,IER3,IL1B,IL1R2,IL6,IRF1,MMP8,MMP9,NCF1,NFKBIZ,PTGS2,SOCS3,TNFAIP3	21	1
Inflammatory Disease,Inflammatory Response,Organismal Injury and Abnormalities,Respiratory Disease	Inflammation of airway	1.51e-08	CCL2,CDKN1A,CEBPB,CXCL8,DUSP1,ELANE,IL1B,IL6,LCN2,LTF,MMP8,MMP9,MPO,NFKBIA,PTGS2,SOCS3	16	1
Cell Death and Survival,Organismal Injury and Abnormalities	Apoptosis of granulocytes	1.59e-08	CAMP,CSF3,CXCL1,CXCL8,ELANE,IL1B,IL6,LTF	8	1
Cell-To-Cell Signaling and Interaction,Cellular Movement	Chemoattraction	1.93e-08	CAMP,CCL2,CCL3,CX3CL1,CXCL8,FPR2,IL1B	7	1
Cellular Movement	Cell movement of carcinoma cell lines	2e-08	CAMP,CCL2,CCL3,CCL4,CCN1,CEBPB,CSF3,CXCL3,CXCL8,HAS2,HDGF,IL1B,IL6,JUN,LCN2,NFKBIA,PTGS2,RHOV,S100P	19	1
Gastrointestinal Disease,Hepatic System Disease,Organismal Injury and Abnormalities,Psychological Disorders	Alcoholic liver disease	2.13e-08	CCL2,CXCL1,CXCL2,CXCL6,CXCL8,IL1B,IL6,MMP9	8	1
Immunological Disease,Organismal Injury and Abnormalities	Allergy	2.14e-08	ADGRE2,BTG2,CAMP,CCL3,CXCL8,DUSP1,EGR1,FUT7,IL1B,JUN,JUNB,KRT5,NFKBIA,PTGS2,S100A8,S100A9,SOCS3,TNFAIP3	18	1
Cellular Development,Cellular Growth and Proliferation,Hematological System Development and Function,Hematopoiesis,Lymphoid Tissue Structure and Development,Tissue Development	Hematopoiesis of mononuclear leukocytes	2.17e-08	CAMP,CCL2,CDA,CXCR1,CXCR2,IL1B,IL6,LIF,LILRA2,LILRB2,LTF,RARA,ZFP36L1	13	1
Cellular Movement,Hematological System Development and Function,Immune Cell Trafficking,Inflammatory Response	Chemokinesis of neutrophils	2.25e-08	CCL3,CCL4,CXCL3,CXCL8	4	1
Lipid Metabolism,Small Molecule Biochemistry	Synthesis of prostaglandin	2.32e-08	CAMP,CCN1,CXCL1,CXCL8,G6PD,IL1B,IL1R2,IL6,NFKBIA,PTGS2	10	1
Cell Death and Survival,Organismal Injury and Abnormalities	Apoptosis of neutrophils	2.35e-08	CAMP,CSF3,CXCL1,CXCL8,IL1B,IL6,LTF	7	1
Tissue Morphology	Quantity of cells	2.43e-08	BHLHE40,CCL2,CCL3,CDKN1A,CEBPB,CSF3,CXCL8,EGR1,FPR1,IL1B,IL6,JUN,JUNB,LIF,LILRB1,MMP9,NFKBIA,NR4A1,PTGS2	19	1
Cellular Movement	Migration of tumor cell lines	2.47e-08	ADGRE2,ARRDC3,ATF3,CAMP,CCL2,CCN1,CDKN1A,CEBPB,CSF3,CX3CL1,CXCL2,CXCL8,EGR1,ELANE,HAS2,HDGF,HES1,IL1B,IL6,JUN,LCN2,MMP8,MMP9,NFKBIA,NR4A1,PIK3C2B,PTGS2,RHOV,S100A8,S100A9,S100P,SOCS3,SPSB1,TRIM29	34	1
Cancer,Hematological Disease,Immunological Disease,Organismal Injury and Abnormalities	Large-cell lymphoma	2.49e-08	ATF3,BTG2,CEBPB,CXCL8,EGR1,GSR,IL6,IRF1,JUN,KRT5,MMP9,NFKBIA,TCN1,TNFAIP3,TNFRSF10C,TNIP1,ZFP36L1	17	1
Cell Cycle,Gene Expression	Binding of protein binding site	2.54e-08	CEBPB,EGR1,FOS,IER3,IL1B,IL6,IRF1,JUN,LTF,NFKBIA,NFKBIZ,RARA	12	1
Cardiovascular System Development and Function,Cell-To-Cell Signaling and Interaction	Adhesion of endothelial cells	3.08e-08	CCL2,CCL3,CCL4,CX3CL1,CXCL2,CXCL8,CXCR2,EGR3,FUT7,IL1B,NFKBIA	11	1
Cell Signaling,Cellular Function and Maintenance,Molecular Transport,Vitamin and Mineral Metabolism	Flux of Ca2+	3.26e-08	CAMP,CCL2,CCL3,CCL4,CXCL1,CXCL3,CXCL8,EGR1,FPR2,JUN,LILRB1,PIK3C2B	12	1
Cell Signaling,Molecular Transport,Vitamin and Mineral Metabolism	Mobilization of Ca2+	3.57e-08	CAMP,CCL2,CCL3,CCL4,CX3CL1,CXCL1,CXCL8,CXCR1,CXCR2,FPR1,FPR2,LILRA5,LILRB1	13	1
Cellular Movement,Skeletal and Muscular System Development and Function	Cell movement of smooth muscle cells	3.79e-08	CCL2,CCL3,CXCL1,CXCL2,CXCL3,CXCR1,CXCR2,MMP9,PTGS2	9	1
Cell-To-Cell Signaling and Interaction,Hematological System Development and Function	Activation of myeloid cells	3.9e-08	BPI,CAMP,CCL2,CCL3,CXCL3,CXCL6,CXCL8,CXCR2,IL1B,S100A12	10	1
Dermatological Diseases and Conditions,Organismal Injury and Abnormalities	Chronic skin disorder	3.99e-08	CAMP,CCL2,CEBPB,CXCL1,CXCL6,CXCL8,FOS,IER2,JUN,LCN2,RARA,S100A12,S100A8,S100A9,TCN1	15	1
Cellular Movement,Hematological System Development and Function,Immune Cell Trafficking,Inflammatory Response,Lymphoid Tissue Structure and Development	Chemotaxis of lymphocytes	4.2e-08	CAMP,CCL2,CCL3,CCL4,CXCL6,CXCL8,CXCR2,MMP9,SOCS3	9	1
Dermatological Diseases and Conditions,Organismal Injury and Abnormalities	Hyperkeratosis	4.2e-08	CXCL1,CXCL8,LCN2,MMP9,PTGS2,S100A8,S100A9,SERPINB7	8	1
Cell-To-Cell Signaling and Interaction,Cellular Movement	Chemoattraction of myeloid cells	4.45e-08	CAMP,CCL2,CCL3,CXCL8,FPR2	5	1
Inflammatory Response	Hypercytokinemia	4.45e-08	CCL2,CCL3,CXCL8,IL1B,IL6	5	1
Cell Death and Survival,Organismal Injury and Abnormalities	Necrosis of prostate cancer cell lines	4.45e-08	BIRC3,CCL2,CDKN1A,CEBPB,CXCR1,FOS,IL6,JUN,NFKBIA,NR4A1,PTGS2,SOCS3,TMPRSS4,TNFRSF10B	14	1
Cellular Development,Cellular Growth and Proliferation,Hematological System Development and Function,Hematopoiesis,Lymphoid Tissue Structure and Development,Tissue Development	Differentiation of antigen presenting cells	4.6e-08	CAMP,CDKN1A,CSF3,IL1B,IL6,LIF,LILRA2,LTF,RARA,S100A9	10	1
Cellular Growth and Proliferation,Lymphoid Tissue Structure and Development	Proliferation of lymphatic system cells	5.28e-08	CAMP,CCL4,CDKN1A,CFP,CSF3,CXCL8,IL1B,IL6,LILRB1,LILRB2,MNDA,NFKBIA,SOCS3,TNFAIP3,TNFRSF10B,ZFP36L1	16	1
Cardiovascular Disease,Organismal Injury and Abnormalities	Atherosclerosis	5.33e-08	BIRC3,CCL2,CDKN1A,EGR1,FOS,FOSB,IL1B,IL6,JUN,JUNB,MMP8,MMP9,MPO,PTGS2,S100A8,S100A9,SOCS3	17	1
Cellular Development,Cellular Growth and Proliferation	Colony formation of cells	5.35e-08	ATF3,CCL3,CCL3L3,CCN1,CDA,CDKN1A,CSF3,DUSP1,FOS,HAS2,HDGF,IL6,JUN,NFKBIA,NR4A1,PPP1R15A,PROK2,PTGS2,TNFAIP3,TNS4,TRIM29	21	1
Cellular Development,Cellular Growth and Proliferation,Hematological System Development and Function,Hematopoiesis,Tissue Development	Differentiation of hematopoietic progenitor cells	5.39e-08	BTG2,CDKN1A,CSF3,IL1B,IL6,IRF1,JUN,JUNB,NFE2,RARA,S100A9	11	1
Hematological System Development and Function,Tissue Morphology	Quantity of leukocytes	5.66e-08	CCL2,CSF3,CXCL8,FPR1,IL1B,IL6,LILRB1,MMP9,NFKBIA	9	1
Gene Expression	Transcription	6.69e-08	ARID5B,ATF3,BHLHE40,BTG2,CCL3,CCN1,CDKN1A,CEBPB,CSF3,CSRNP1,CXCL8,EGR1,ELANE,FOS,FOSB,HDGF,HES1,IER2,IL1B,IL6,IRF1,JUN,JUNB,JUND,KLF10,LIF,LILRB1,MED24,MMP8,NCF1,NCOA7,NFE2,NFKBIA,NR4A1,PAX9,RARA,TMPRSS4,TNFRSF10B,ZC3H12A,ZFP36L1	40	1
Cardiovascular Disease,Organismal Injury and Abnormalities,Reproductive System Disease	Early-onset preeclampsia	6.86e-08	CCL2,CCL3,CCL4,CX3CL1,CXCL2,CXCL8,IL6,LTF,MPO,TNFRSF10B	10	1
Cellular Development,Cellular Growth and Proliferation,Organ Development,Skeletal and Muscular System Development and Function,Tissue Development	Proliferation of muscle cells	7.04e-08	CCL2,CCL3,CXCL8,ELANE,FOS,IL1B,IL6,JUN,LIF,NR4A1,TNFAIP3	11	1
Cardiovascular System Development and Function,Cellular Movement	Cell movement of endothelial cells	7.68e-08	CAMP,CCL2,CCN1,CSF3,CXCL1,CXCL8,CXCR1,CXCR2,EGR3,FPR2,MMP9,NR4A1,PIK3C2B,PTGS2,S100P,ZC3H12A	16	1
Cancer,Organismal Injury and Abnormalities,Reproductive System Disease	HER2 negative hormone receptor negative breast cancer	7.97e-08	CDKN1A,CSF3,CXCL2,CXCL8,EGR1,FOS,FOSL2,IL1B,IL6,IRF1,JUN,JUNB,LIF,MMP9,PTGS2,S100P	16	1
Digestive System Development and Function,Gastrointestinal Disease,Hepatic System Development and Function,Hepatic System Disease,Inflammatory Disease,Inflammatory Response,Organ Development,Organismal Injury and Abnormalities,Psychological Disorders	Alcoholic hepatitis	9.42e-08	CCL2,CXCL1,CXCL2,CXCL6,CXCL8,IL1B,IL6	7	1
Cellular Development,Cellular Growth and Proliferation,Hematological System Development and Function,Hematopoiesis,Lymphoid Tissue Structure and Development,Tissue Development	Granulopoiesis	9.42e-08	CDA,CFP,CSF3,IL6,JUN,PROK2,RARA	7	1
Cell-To-Cell Signaling and Interaction	Adhesion of lymphoma cell lines	9.42e-08	CCL2,CXCL2,EGR3,IL6,JUN,JUNB,NFKBIA	7	1
Dermatological Diseases and Conditions,Organismal Injury and Abnormalities	Keratosis	1.01e-07	CXCL1,CXCL8,G6PD,JUN,LCN2,MMP9,PTGS2,S100A8,S100A9,SERPINB7	10	1
Cellular Development,Cellular Growth and Proliferation	Cell proliferation of carcinoma cell lines	1.13e-07	CAMP,CCL2,CCN1,CDKN1A,CEBPB,CSF3,CYP24A1,ELANE,HAS2,IL1B,IL6,IRF1,JUN,LCN2,LIF,LILRB1,NFKBIA,NR4A1,PADI4,PTGS2,RHOV,S100A8,S100A9,SOCS3	24	1
Cancer,Organismal Injury and Abnormalities,Reproductive System Disease	Prostatic intraepithelial tumor	1.19e-07	BHLHE40,CX3CL1,IER3,IRF1,LTF,NCOA7,S100A8,S100A9,SOCS3	9	1
Cellular Movement,Immune Cell Trafficking	Cell movement of lymphatic system cells	1.29e-07	CAMP,CCL2,CCL3,CCL4,CSF3,CX3CL1,CXCL6,CXCL8,CXCR2,IL6,MMP9,SOCS3	12	1
Cell-To-Cell Signaling and Interaction	Adhesion of myeloid cells	1.69e-07	CX3CL1,CXCL2,CXCL8,CXCR1,CXCR2,FPR2,IL1B,S100A8,S100A9	9	1
Cell-To-Cell Signaling and Interaction,Hematological System Development and Function,Immune Cell Trafficking,Inflammatory Response	Adhesion of phagocytes	1.92e-07	CX3CL1,CXCL2,CXCL8,CXCR1,CXCR2,IL1B,S100A8,S100A9	8	1
Infectious Diseases,Organismal Injury and Abnormalities	Replication of RNA virus	1.96e-07	AMPH,CCL3,CCL4,CDKN1A,CH25H,CHMP4B,CXCL8,G6PD,IL1B,IL6,IRF1,JUN,MNDA,PTGS2,S100A12,S100A8,S100A9,SOCS3,VNN2,ZC3H12A	20	1
Cellular Movement	Chemotaxis of carcinoma cell lines	2.08e-07	CCL2,CCL3,CCL4,CXCL3,CXCL8	5	1
Cell-To-Cell Signaling and Interaction,Cellular Movement,Hematological System Development and Function,Immune Cell Trafficking,Inflammatory Response	Chemoattraction of leukocytes	2.08e-07	CAMP,CCL2,CCL3,CXCL8,FPR2	5	1
Cell-To-Cell Signaling and Interaction,Inflammatory Response	Immune response of phagocytes	2.13e-07	CAMP,CCL2,CSF3,CXCL1,CXCL8,FCN1,FPR1,TNFRSF10B	8	1
Cellular Movement,Skeletal and Muscular System Development and Function	Migration of smooth muscle cells	2.61e-07	CCL2,CXCL1,CXCL2,CXCL3,CXCR1,CXCR2,MMP9,PTGS2	8	1
Cellular Development,Cellular Growth and Proliferation,Organ Development,Skeletal and Muscular System Development and Function,Tissue Development	Proliferation of smooth muscle cells	2.69e-07	CCL2,CCL3,CXCL8,ELANE,FOS,IL1B,IL6,JUN,NR4A1,TNFAIP3	10	1
Cell-mediated Immune Response,Cellular Movement,Hematological System Development and Function,Immune Cell Trafficking	Cell movement of T lymphocytes	2.76e-07	CAMP,CCL2,CCL3,CCL4,CX3CL1,CXCL8,CXCR2,IL6,SOCS3	9	1
Cell Death and Survival,Organismal Injury and Abnormalities	Cell death of hepatoma cell lines	2.79e-07	CDKN1A,FOS,FOSB,IL6,JUN,JUND,LCN2,NR4A1,PPP1R15A,PTGS2,SLC2A3,TNFRSF10B	12	1
Cellular Development,Cellular Growth and Proliferation,Hematological System Development and Function,Hematopoiesis,Lymphoid Tissue Structure and Development,Tissue Development	Monocytopoiesis	2.88e-07	CAMP,CCL2,CDA,IL6,LILRA2,LTF,RARA,ZFP36L1	8	1
Cell-To-Cell Signaling and Interaction,Hematological System Development and Function,Immune Cell Trafficking,Inflammatory Response	Binding of neutrophils	2.95e-07	CXCL2,CXCL8,CXCR1,CXCR2,IL1B,S100A8,S100A9	7	1
Cell Death and Survival	Cell survival	3.01e-07	APOBEC3A,ATF3,BTG2,CAMP,CCL2,CCL3,CDKN1A,CEBPB,CFP,CSF3,CX3CL1,CXCL8,DUSP1,EGR1,ELANE,FOS,GSR,HES1,IER3,IL1B,IL6,JUN,LCN2,LIF,MED24,NFKBIA,NR4A1,PROK2,PTGS2,S100A8,S100A9,S100P,SLC2A3,SOCS3,TNFAIP3,TNFRSF10B,TRIM29	37	1
Cellular Movement,Immune Cell Trafficking	Migration of lymphatic system cells	3.19e-07	CAMP,CCL2,CCL3,CCL4,CSF3,CX3CL1,CXCL8,CXCR2,IL6,MMP9,SOCS3	11	1
Organismal Injury and Abnormalities	Fibrosis	3.26e-07	CCL2,CDKN1A,CXCL8,IL1B,IL1R2,IL6,JUN,KRT5,LCN2,MMP8,MMP9,MNDA,MPO,NFE2,NR4A1,P2RY13,PAX9,PTGS2,S100A12,S100A8,S100A9	21	1
Cell-To-Cell Signaling and Interaction	Adhesion of tumor cell lines	3.62e-07	CCL2,CCL3,CCL4,CX3CL1,CXCL2,CXCL8,EGR3,FOS,FUT7,IL6,JUN,JUNB,LIF,LTF,NFKBIA,S100P	16	1
Cellular Movement	Migration of synovial cells	3.86e-07	CCL2,CDKN1A,CX3CL1,IL1B,MMP9	5	1
Cellular Movement,Embryonic Development	Cell movement of embryonic cell lines	4.23e-07	CAMP,CCN1,CXCL1,CXCR2,FOS,FPR2,FUT7,IL6,NR4A1,PIK3C2B	10	1
Organismal Injury and Abnormalities,Organismal Survival	Organismal death	4.3e-07	ADGRE2,APOBEC3A,ASGR2,ATF3,CAMP,CCL2,CDA,CDKN1A,CSF3,CXCL8,ELANE,IER2,IL1B,IL6,JUN,LCN2,LILRB2,MGAM,MMP9,PADI4,PTGS2,RARA,RHOV,SLC2A3,TMPRSS4,TNFAIP3,TNIP1	27	1
Cell Death and Survival	Cell viability	4.47e-07	APOBEC3A,ATF3,BTG2,CAMP,CCL2,CCL3,CDKN1A,CEBPB,CFP,CSF3,CX3CL1,CXCL8,DUSP1,EGR1,FOS,GSR,HES1,IER3,IL1B,IL6,JUN,LCN2,LIF,MED24,NFKBIA,NR4A1,PROK2,PTGS2,S100A8,S100A9,S100P,SLC2A3,SOCS3,TNFAIP3,TNFRSF10B,TRIM29	36	1
Gene Expression	Activation of DNA endogenous promoter	4.85e-07	ARID5B,ATF3,BHLHE40,CCN1,CEBPB,CSF3,CSRNP1,EGR1,ELANE,FOS,FOSB,HDGF,HES1,IER2,IL6,IRF1,JUN,JUNB,JUND,KLF10,LIF,NCOA7,NFKBIA,NR4A1,RARA,ZC3H12A	26	1
Cellular Movement,Connective Tissue Development and Function	Cell movement of fibroblasts	4.87e-07	CCL2,CDKN1A,CX3CL1,CXCL8,CXCR2,IL1B,MMP9	7	1
Drug Metabolism,Lipid Metabolism,Small Molecule Biochemistry	Synthesis of prostaglandin E2	5.1e-07	CCN1,CXCL1,CXCL8,G6PD,IL1B,IL1R2,IL6,PTGS2	8	1
Cell-mediated Immune Response,Cellular Movement,Hematological System Development and Function,Immune Cell Trafficking,Inflammatory Response,Lymphoid Tissue Structure and Development	Chemotaxis of T lymphocytes	5.49e-07	CAMP,CCL2,CCL3,CCL4,CXCL8,CXCR2,SOCS3	7	1
Cell-To-Cell Signaling and Interaction,Cellular Movement,Hematological System Development and Function,Immune Cell Trafficking,Inflammatory Response	Chemoattraction of granulocytes	5.53e-07	CAMP,CCL2,CCL3,CXCL8	4	1
Cell-To-Cell Signaling and Interaction,Cellular Movement,Hematological System Development and Function,Immune Cell Trafficking	Recruitment of antigen presenting cells	5.59e-07	CCL2,CCL3,CXCL8	3	1
Cell Death and Survival,Organismal Injury and Abnormalities	Apoptosis of prostate cancer cell lines	5.68e-07	BIRC3,CDKN1A,CXCR1,FOS,IL6,JUN,NFKBIA,NR4A1,PTGS2,SOCS3,TMPRSS4,TNFRSF10B	12	1
Cellular Movement	Invasion of tumor cell lines	5.94e-07	ADGRE2,ARRDC3,ATF3,CCL2,CCN1,CDKN1A,CEBPB,CSF3,CXCL8,DUSP1,EGR1,HAS2,HDGF,HES1,IL1B,IL6,JUN,JUNB,JUND,LCN2,MMP9,NFKBIA,PTGS2,RHOV,S100A9,S100P,SPSB1,TNS4,TRIM29	29	1
Cell Cycle,Gene Expression	Binding of NFkB binding site	6.17e-07	FOS,IER3,IL1B,JUN,LTF,NFKBIA,NFKBIZ	7	1
Cellular Development,Cellular Growth and Proliferation,Hair and Skin Development and Function	Proliferation of epithelial cell lines	6.32e-07	CAMP,CCN1,CDKN1A,CEBPB,EGR1,ELANE,FOS,IL1B,IL6,JUN,NFKBIA,PTGS2,SOCS3	13	1
Auditory Disease,Dermatological Diseases and Conditions,Organismal Injury and Abnormalities	Cholesteatoma formation	6.46e-07	CXCL1,CXCL8,LCN2,MMP9,S100A8,S100A9	6	1
Cell-To-Cell Signaling and Interaction,Hematological System Development and Function,Immune Cell Trafficking,Inflammatory Response	Aggregation of phagocytes	6.66e-07	HAS2,IL1B,IL6,S100A8,S100A9	5	1
Cellular Movement,Hematological System Development and Function,Immune Cell Trafficking,Inflammatory Response	Transendothelial migration of neutrophils	6.66e-07	CXCL8,CXCR2,IL1B,IL6,SOCS3	5	1
Lipid Metabolism,Small Molecule Biochemistry	Synthesis of lipid	6.99e-07	CAMP,CCL2,CCN1,CXCL1,CXCL8,CYP24A1,FFAR2,FOS,FPR1,FPR2,G6PD,IL1B,IL1R2,IL6,LIF,LTF,NFKBIA,OLAH,PIK3C2B,PTGS2	20	1
Cell Death and Survival,Organismal Injury and Abnormalities	Apoptosis of hepatoma cell lines	7.07e-07	CDKN1A,FOS,FOSB,IL6,JUN,JUND,NR4A1,PPP1R15A,PTGS2,SLC2A3,TNFRSF10B	11	1
Gene Expression	Transcription of DNA	7.09e-07	ARID5B,ATF3,BHLHE40,CCN1,CEBPB,CSF3,CSRNP1,EGR1,ELANE,FOS,FOSB,HDGF,HES1,IER2,IL1B,IL6,IRF1,JUN,JUNB,JUND,KLF10,LIF,MED24,NCF1,NCOA7,NFE2,NFKBIA,NR4A1,PAX9,RARA,ZC3H12A	31	1
Cell Cycle	Arrest in interphase of breast cancer cell lines	7.28e-07	BHLHE40,BTG2,CDKN1A,HAS2,IL1B,IL6,JUN,NFKBIA	8	1
Cellular Movement,Hematological System Development and Function,Immune Cell Trafficking	Cell movement of lymphocytes	8.63e-07	CAMP,CCL2,CCL3,CCL4,CX3CL1,CXCL6,CXCL8,CXCR2,IL6,MMP9,SOCS3	11	1
Dermatological Diseases and Conditions,Inflammatory Disease,Inflammatory Response,Organismal Injury and Abnormalities	Dermatitis	8.7e-07	APOBEC3A,CAMP,CX3CL1,CXCL8,DUSP1,FUT7,GSR,IL1B,JUN,JUNB,KRT5,LCN2,RARA,S100A8,S100A9,SOCS3,TNFAIP3	17	1
Cellular Movement,Hematological System Development and Function,Hypersensitivity Response,Immune Cell Trafficking	Cell movement of eosinophils	8.86e-07	CAMP,CCL2,CCL3,CXCL8,FPR1,IL1B	6	1
Cell Cycle	G0/G1 phase transition of tumor cell lines	8.86e-07	CDKN1A,CSF3,IL1B,IL6,MMP9,NFKBIA	6	1
Cellular Development,Cellular Growth and Proliferation,Hematological System Development and Function,Lymphoid Tissue Structure and Development	Proliferation of lymphocytes	8.9e-07	CAMP,CCL4,CFP,CXCL8,IL1B,IL6,LILRB1,LILRB2,MNDA,NFKBIA,SOCS3,TNFAIP3,TNFRSF10B,ZFP36L1	14	1
Cell Death and Survival,Organismal Injury and Abnormalities	Cell death of connective tissue cells	9.07e-07	ATF3,BIRC3,CAMP,CCN1,CDKN1A,DUSP1,IL1B,MMP9,NFKBIA,TNFRSF10B,TRIM29	11	1
Cell-To-Cell Signaling and Interaction,Cellular Movement,Hematological System Development and Function,Immune Cell Trafficking,Inflammatory Response	Recruitment of phagocytes	9.15e-07	CCL2,CCL3,CXCL8,IL1B	4	1
Cellular Development,Cellular Growth and Proliferation,Hematological System Development and Function,Hematopoiesis,Lymphoid Tissue Structure and Development,Tissue Development	Colony formation of granulocytes	9.15e-07	CDA,CSF3,IL6,PROK2	4	1
Cell-To-Cell Signaling and Interaction,Hematological System Development and Function,Immune Cell Trafficking,Inflammatory Response	Activation of leukocytes	9.21e-07	BPI,CAMP,CCL2,CCL3,CXCL3,CXCL6,CXCL8,CXCR2,IL1B,IL6,LILRB1,LILRB2,S100A12,TNFRSF10B	14	1
Hematological System Development and Function,Tissue Morphology	Quantity of mononuclear leukocytes	1.08e-06	CCL2,CSF3,CXCL8,IL1B,LILRB1,MMP9,NFKBIA	7	1
Cellular Function and Maintenance	Cellular homeostasis	1.08e-06	CAMP,CCL2,CCL3,CCL4,CDKN1A,CHMP4B,CXCL1,CXCL3,CXCL8,CXCR1,CXCR2,EGR1,FPR1,FPR2,IL1B,IL6,JUN,LIF,LILRB1,LILRB2,MMP9,NFKBIA,NR4A1,PIK3C2B,PROK2,S100A8,S100A9,TNFRSF10B,ZC3H12A	29	1
Cell-To-Cell Signaling and Interaction,Hematological System Development and Function	Aggregation of myeloid cells	1.09e-06	HAS2,IL1B,IL6,S100A8,S100A9	5	1
Cell Cycle	Interphase of breast cancer cell lines	1.1e-06	BHLHE40,BTG2,CDKN1A,HAS2,HES1,IL1B,IL6,JUN,NFKBIA	9	1
Cellular Movement	Cell movement of squamous cell carcinoma cell lines	1.1e-06	CCL2,CEBPB,CSF3,HAS2,HDGF,IL6,JUN,LCN2,PTGS2	9	1
Cardiovascular System Development and Function,Organismal Development	Vasculogenesis	1.13e-06	BPI,CAMP,CCL2,CCN1,CDKN1A,CXCL1,CXCL8,EGR3,FOS,FPR2,IL1B,IL6,JUN,KLF10,NR4A1,PIK3C2B,PROK2,PTGS2	18	1
Lipid Metabolism,Small Molecule Biochemistry	Fatty acid metabolism	1.18e-06	CAMP,CCL2,CCN1,CXCL1,CXCL8,CYP4F3,FPR1,G6PD,IL1B,IL1R2,IL6,LIF,LTF,NFKBIA,OLAH,PTGS2	16	1
Cell-To-Cell Signaling and Interaction,Hematological System Development and Function,Immune Cell Trafficking	Adhesion of granulocytes	1.19e-06	CXCL2,CXCL8,CXCR2,FPR2,IL1B,S100A8,S100A9	7	1
Cell Death and Survival,Organismal Injury and Abnormalities	Cell death of sarcoma cell lines	1.27e-06	APOBEC3A,ATF3,BHLHE40,BIRC3,CDKN1A,IL1B,IRF1,JUN,NFKBIA,NFKBIZ,PADI4,TNFRSF10B,TRIM29	13	1
Cell Death and Survival,Organismal Injury and Abnormalities	Necrosis of epithelial tissue	1.3e-06	ATF3,BIRC3,BPI,CAMP,CDKN1A,CSF3,CXCL8,IER3,IL1B,IRF1,JUN,LCN2,MPO,NFKBIA,PPP1R15A,PTGS2,TNFRSF10B	17	1
Cellular Development	Differentiation of tumor cell lines	1.32e-06	BHLHE40,BTG2,CCN1,CDKN1A,CEBPB,CSF3,IL1B,IL6,IRF1,JUN,LIF,NFKBIA,RARA	13	1
Hematological System Development and Function,Hematopoiesis	Development of hematopoietic system	1.33e-06	CCL3,CDA,CDKN1A,CSF3,IL1B,IL6,IRF1,NFE2,PROK2	9	1
Cellular Movement,Embryonic Development	Invasion of embryonic cell lines	1.36e-06	CCN1,FOS,IER3,JUN,NR4A1	5	1
Cellular Movement,Hematological System Development and Function,Hypersensitivity Response,Immune Cell Trafficking,Inflammatory Response	Chemotaxis of eosinophils	1.36e-06	CAMP,CCL2,CCL3,CXCL8,FPR1	5	1
Cell-To-Cell Signaling and Interaction,Hematological System Development and Function,Immune Cell Trafficking,Inflammatory Response	Activation of neutrophils	1.38e-06	CAMP,CXCL3,CXCL6,CXCL8,CXCR2,IL1B	6	1
Cellular Movement,Hematopoiesis,Immune Cell Trafficking,Inflammatory Response	Cell movement of bone marrow cells	1.43e-06	CCL2,CSF3,IL6,MMP9	4	1
Cell Cycle,Gene Expression	Binding of C/EBP binding site	1.43e-06	CEBPB,IL1B,IL6,IRF1	4	1
Cellular Movement	Chemotaxis of leukemia cell lines	1.47e-06	CCL2,CCL4,CX3CL1,CXCL1,CXCL8,CXCR1,FPR2	7	1
Cell Death and Survival,Organismal Injury and Abnormalities	Cell death of leukemia cell lines	1.57e-06	BIRC3,CAMP,CDKN1A,DUSP1,EGR3,ELANE,HES1,IL1B,JUN,NFKBIA,PGLYRP1,S100A8,S100A9,SOCS3,TNFAIP3,TNFRSF10B	16	1
Cellular Compromise	Respiratory burst	1.59e-06	CCL2,CXCL1,CXCL2,CXCL8,FPR1,NCF1	6	1
Cellular Development,Cellular Growth and Proliferation	Proliferation of lung cancer cell lines	1.61e-06	APOBEC3A,CAMP,CCL2,CCN1,CDKN1A,CYP24A1,ELANE,IL1B,IL6,JUN,LCN2,LILRB1,NR4A1,PADI4,PTGS2,RHOV	16	1
Cellular Growth and Proliferation	Cytostasis	1.68e-06	BHLHE40,CCN1,CDKN1A,IL6,IRF1,LIF,NFKBIA,PADI4,PPP1R15A,RARA,TNFRSF10B	11	1
Cardiovascular System Development and Function,Organismal Development	Angiogenesis	1.71e-06	BPI,CAMP,CCL2,CCN1,CDKN1A,CXCL1,CXCL8,EGR3,FOS,FPR2,IL1B,IL6,JUN,KLF10,MMP9,NR4A1,PIK3C2B,PROK2,PTGS2,ZC3H12A	20	1
Cellular Movement,Hematological System Development and Function,Immune Cell Trafficking,Inflammatory Response	Chemotaxis of antigen presenting cells	1.79e-06	CAMP,CCL2,CCL3,CCL4,CXCR1,CXCR2,IL1B	7	1
Hematological System Development and Function,Tissue Morphology	Quantity of myeloid cells	1.82e-06	CCL2,CSF3,CXCL8,FPR1,IL6,NFKBIA	6	1
Cell-To-Cell Signaling and Interaction,Hematological System Development and Function,Immune Cell Trafficking,Inflammatory Response	Adhesion of neutrophils	1.82e-06	CXCL2,CXCL8,CXCR2,IL1B,S100A8,S100A9	6	1
Cell-To-Cell Signaling and Interaction,Cellular Compromise	Respiratory burst of cells	2.08e-06	CCL2,CXCL1,CXCL2,CXCL8,FPR1	5	1
Gene Expression	Transcription of RNA	2.11e-06	ARID5B,ATF3,BHLHE40,BTG2,CCN1,CDKN1A,CEBPB,CSF3,CSRNP1,EGR1,ELANE,FOS,FOSB,HDGF,HES1,IER2,IL1B,IL6,IRF1,JUN,JUNB,JUND,KLF10,LIF,MED24,NCF1,NCOA7,NFE2,NFKBIA,NR4A1,PAX9,RARA,TNFRSF10B,ZC3H12A	34	1
Cell-To-Cell Signaling and Interaction,Cellular Movement,Hematological System Development and Function,Hypersensitivity Response,Immune Cell Trafficking,Inflammatory Response	Chemoattraction of eosinophils	2.22e-06	CAMP,CCL2,CCL3	3	1
Cell Death and Survival	Killing of Staphylococcus aureus	2.22e-06	CAMP,LTF,MPO	3	1
Gastrointestinal Disease,Inflammatory Disease,Inflammatory Response,Organismal Injury and Abnormalities	Inflammation of esophagus	2.38e-06	APOBEC3A,CDA,CXCL1,CXCL2,CXCL6,CXCL8,IL1B	7	1
Immunological Disease,Organismal Injury and Abnormalities	Hypersensitive reaction	2.41e-06	ADGRE2,CAMP,CCL2,CXCL8,DUSP1,FUT7,IL1B,JUN,JUNB,KRT5,S100A8,S100A9,SOCS3,TNFAIP3	14	1
Cellular Development,Cellular Growth and Proliferation,Hematological System Development and Function,Hematopoiesis,Lymphoid Tissue Structure and Development,Tissue Development	Differentiation of CD34+ cells	2.54e-06	CDKN1A,CSF3,IL1B,IL6,S100A9	5	1
Cancer,Organismal Injury and Abnormalities	Growth of tumor	2.55e-06	CCL2,CCN1,CDKN1A,CSF3,EGR1,FOS,HES1,IER3,IL1B,IL6,LIF,PTGS2	12	1
Digestive System Development and Function,Gastrointestinal Disease,Hepatic System Development and Function,Hepatic System Disease,Infectious Diseases,Inflammatory Disease,Inflammatory Response,Organ Development,Organismal Injury and Abnormalities	Chronic viral hepatitis	2.57e-06	CCL2,CCL4,CXCL8,IL1B,IL6,MGAM,MMP9,TNFRSF10B	8	1
Digestive System Development and Function,Gastrointestinal Disease,Hepatic System Development and Function,Hepatic System Disease,Inflammatory Disease,Inflammatory Response,Organ Development,Organismal Injury and Abnormalities	Inflammation of liver	2.65e-06	CCL2,CCL4,CXCL1,CXCL2,CXCL6,CXCL8,IL1B,IL6,MGAM,MMP9,RARA,TNFRSF10B	12	1
Cell Death and Survival,Organismal Injury and Abnormalities	Apoptosis of leukemia cell lines	2.82e-06	BIRC3,CAMP,CDKN1A,DUSP1,EGR3,ELANE,HES1,JUN,NFKBIA,S100A8,S100A9,SOCS3,TNFAIP3,TNFRSF10B	14	1
Cancer,Cellular Development,Cellular Growth and Proliferation,Organismal Injury and Abnormalities,Tumor Morphology	Proliferation of tumor cells	2.85e-06	CCN1,CDKN1A,CSF3,EGR1,FOS,HES1,IER3,IL1B,IL6,LIF,PTGS2	11	1
Cell-To-Cell Signaling and Interaction	Binding of vascular cells	2.95e-06	CCL2,CCN1,CX3CL1,CXCL8,CXCR1,CXCR2,EGR3,IL1B,NFKBIA	9	1
Cell-To-Cell Signaling and Interaction,Cellular Movement	Recruitment of myeloid cells	3.06e-06	CCL2,CCL3,CXCL8,IL1B	4	1
Cellular Movement	Migration of carcinoma cell lines	3.33e-06	CAMP,CCN1,CEBPB,CSF3,CXCL8,HAS2,HDGF,IL1B,IL6,JUN,LCN2,NFKBIA,PTGS2,RHOV,S100P	15	1
Cell Death and Survival,Organismal Injury and Abnormalities	Apoptosis of hematopoietic progenitor cells	3.43e-06	CCL3,CCL4,CSF3,ELANE,IL6,LCN2	6	1
Connective Tissue Disorders,Inflammatory Disease,Inflammatory Response,Organismal Injury and Abnormalities,Skeletal and Muscular Disorders	Osteoarthritis	3.52e-06	CCL2,CCL3,CH25H,CXCL2,CXCL6,CXCL8,FCN1,IL1B,IL6,MMP25,MMP9,NR4A1,PTGS2	13	1
Immunological Disease,Inflammatory Disease,Organismal Injury and Abnormalities	Atopic disease	3.52e-06	ADGRE2,CAMP,CXCL8,DUSP1,FUT7,IL1B,JUN,JUNB,KRT5,S100A8,S100A9,SOCS3,TNFAIP3	13	1
Cellular Development,Cellular Growth and Proliferation,Hematological System Development and Function,Lymphoid Tissue Structure and Development	Cell proliferation of T lymphocytes	3.58e-06	CAMP,CCL4,CFP,CXCL8,IL1B,IL6,LILRB1,LILRB2,NFKBIA,SOCS3,TNFAIP3,ZFP36L1	12	1
Cellular Development,Connective Tissue Development and Function,Tissue Development	Differentiation of fibroblasts	3.69e-06	CCL2,HAS2,IL6,MMP9,NFE2	5	1
Cellular Movement,Renal and Urological System Development and Function	Chemotaxis of kidney cell lines	3.69e-06	CAMP,CXCL1,CXCL8,CXCR2,FPR2	5	1
Cell Signaling	MAPKKK cascade	3.71e-06	CCL2,CCL3,CX3CL1,IL1B,IL6,LIF,LILRA5,MMP8,ZFP36L1	9	1
Organismal Injury and Abnormalities,Respiratory Disease	Chronic obstructive pulmonary disease	3.83e-06	CXCL8,EGR1,ELANE,IL1B,IL6,LCN2,LTF,MMP8,MMP9,MPO,PTGS2	11	1
DNA Replication, Recombination, and Repair	Synthesis of DNA	4e-06	CCL3,CCN1,CDKN1A,CXCL8,FOS,HDGF,IL1B,IL6,LIF,NFKBIA,NR4A1,PTGS2	12	1
Cardiovascular System Development and Function,Cellular Movement	Migration of endothelial cells	4.15e-06	CCL2,CCN1,CSF3,CXCL1,CXCL8,CXCR1,CXCR2,EGR3,NR4A1,PIK3C2B,PTGS2,S100P,ZC3H12A	13	1
Cell Death and Survival,Organismal Injury and Abnormalities	Apoptosis of sarcoma cell lines	4.15e-06	ATF3,BHLHE40,BIRC3,CDKN1A,IL1B,IRF1,JUN,NFKBIA,PADI4,TNFRSF10B,TRIM29	11	1
Cellular Movement	Migration of squamous cell carcinoma cell lines	4.18e-06	CEBPB,CSF3,HAS2,HDGF,IL6,JUN,LCN2,PTGS2	8	1
Cell-To-Cell Signaling and Interaction,Cellular Movement,Hematological System Development and Function,Immune Cell Trafficking,Inflammatory Response	Chemoattraction of phagocytes	4.25e-06	CAMP,CCL2,CXCL8,FPR2	4	1
Cell Cycle	Arrest in G0 phase of breast cancer cell lines	4.25e-06	CDKN1A,HAS2,IL1B,IL6	4	1
Hematological System Development and Function,Inflammatory Response,Tissue Morphology	Quantity of phagocytes	4.4e-06	CCL2,CSF3,CXCL8,FPR1,IL6	5	1
Cellular Development,Cellular Growth and Proliferation,Hematological System Development and Function,Hematopoiesis,Tissue Development	Development of hematopoietic progenitor cells	4.47e-06	CDA,CDKN1A,CSF3,IL1B,IL6,IRF1,NFE2,PROK2	8	1
Cellular Development,Cellular Growth and Proliferation	Cell proliferation of breast cancer cell lines	4.66e-06	ARRDC3,BTG2,CCN1,CDKN1A,CEBPB,CX3CL1,CXCL8,FOS,FPR2,HAS2,HES1,IER3,IL1B,IL6,IRF1,JUN,LIF,MMP8,RARA,TNS4	20	1
Cell Signaling,Small Molecule Biochemistry	Synthesis of nitric oxide	4.77e-06	CEBPB,IL1B,IL1R2,IL6,MMP8,NFKBIA,PTGS2,ZC3H12A	8	1
Cell-To-Cell Signaling and Interaction	Signal transduction	5.08e-06	ADGRE2,ASGR2,BIRC3,CCL2,CCL4,CXCL1,CXCL6,CXCL8,CXCR1,CXCR2,FCN1,FFAR2,FPR1,FPR2,IL1B,LILRA1,LILRA2,LILRB1,LILRB2,NR4A1,TNFRSF10B	21	1
Cell Death and Survival,Organismal Injury and Abnormalities	Cell death of bone cancer cell lines	5.08e-06	APOBEC3A,ATF3,BHLHE40,BIRC3,CDKN1A,IL1B,IRF1,NFKBIA,PADI4,TNFRSF10B,TRIM29	11	1
Cell-To-Cell Signaling and Interaction	Adhesion of vascular cells	5.09e-06	CCL2,CCN1,CX3CL1,CXCL8,CXCR2,EGR3,IL1B,NFKBIA	8	1
Cell Cycle,Gene Expression	Binding of DNA fragment	5.21e-06	IL1B,JUN,MMP9,NFKBIA,NR4A1	5	1
Cell Cycle	Cell cycle progression	5.33e-06	ATF3,CCN1,CDKN1A,CEBPB,CHMP4B,CSF3,CYP24A1,DUSP1,FOS,FOSL2,HES1,IER3,IL1B,IL6,IRF1,KLF10,LIF,LILRB1,NR4A1,PADI4,PPP1R15A,RARA,SOCS3,TNFRSF10B	24	1
Hematological Disease,Immunological Disease,Organismal Injury and Abnormalities	Hemophagocytic lymphohistiocytosis	5.42e-06	CCL2,CXCL2,CXCL3,IL1B,IL1R2,IL6	6	1
Cellular Movement	Cell movement of cervical cancer cell lines	5.43e-06	CXCL2,CXCL8,CXCR2,HDGF,MMP9,PIK3C2B,PTGS2,S100A8,S100P	9	1
Cell-To-Cell Signaling and Interaction	Communication of cells	5.43e-06	ADGRE2,ASGR2,BIRC3,CAMP,CCL2,CCL4,CXCL1,CXCL6,CXCL8,CXCR1,CXCR2,FCN1,FFAR2,FPR1,FPR2,IL1B,LILRA1,LILRA2,LILRB1,LILRB2,NR4A1,TNFRSF10B	22	1
Cancer,Cellular Movement,Organismal Injury and Abnormalities,Tumor Morphology	Invasion of cancer stem cells	5.52e-06	CXCL1,CXCL2,CXCL6	3	1
Antimicrobial Response,Humoral Immune Response,Inflammatory Response	Antifungal response	5.52e-06	S100A12,S100A8,S100A9	3	1
Tissue Morphology	Quantity of uterine cancer cell lines	5.52e-06	CDKN1A,JUN,JUNB	3	1
Cellular Movement,Hematological System Development and Function,Immune Cell Trafficking,Inflammatory Response	Infiltration by neutrophils	5.52e-06	CCL3,CXCL8,IL1B	3	1
Infectious Diseases,Inflammatory Disease,Organismal Injury and Abnormalities,Respiratory Disease	Recovery stage severe acute respiratory syndrome	5.52e-06	CCL2,CXCL8,IL6	3	1
Cell Death and Survival,Organismal Injury and Abnormalities	NETosis of neutrophils	5.52e-06	CXCL8,CXCR1,CXCR2	3	1
Cell Cycle	Arrest in G1 phase of myeloma cell lines	5.52e-06	CDKN1A,IL6,KLF10	3	1
Cancer,Hematological Disease,Immunological Disease,Organismal Injury and Abnormalities	Diffuse large B-cell lymphoma	5.53e-06	ATF3,BTG2,EGR1,GSR,IL6,IRF1,KRT5,NFKBIA,TCN1,TNFAIP3,TNFRSF10C,TNIP1,ZFP36L1	13	1
Cellular Movement,Hematological System Development and Function,Immune Cell Trafficking	Cell movement of natural killer cells	6.13e-06	CCL2,CCL3,CX3CL1,CXCL6,CXCL8	5	1
Cancer,Hematological Disease,Immunological Disease,Organismal Injury and Abnormalities	Mature B cell malignant tumor	6.21e-06	AMPH,APOBEC3A,ATF3,BIRC3,BTG2,CCL2,CCL3,CCL4,CFP,CXCL1,CXCL8,EGR1,FOS,GSR,IL1B,IL6,IRF1,JUN,KRT5,LILRB1,MIDN,MMP9,NFKBIA,PTGS2,RARA,TCN1,TNFAIP3,TNFRSF10C,TNIP1,ZFP36L1	30	1
Cancer,Hematological Disease,Immunological Disease,Organismal Injury and Abnormalities	Lymphoma	6.53e-06	AMPH,APOBEC3A,ATF3,BIRC3,BTG2,C2CD4B,CCL2,CCN1,CDKN1A,CEBPB,CFP,CXCL8,EGR1,FOS,FOSL2,GSR,IL1B,IL6,IRF1,JUN,JUNB,JUND,KRT5,LIF,MGAM,MMP9,NFKBIA,NUAK2,PTGS2,RARA,TCN1,TNFAIP3,TNFRSF10B,TNFRSF10C,TNIP1,ZFP36L1	36	1
Cellular Development,Cellular Growth and Proliferation,Hematological System Development and Function,Hematopoiesis,Lymphoid Tissue Structure and Development,Tissue Development	Development of antigen presenting cells	6.65e-06	CDKN1A,CSF3,IL1B,IL6,LILRA2,PROK2,S100A9	7	1
Cell Cycle	G0 phase of tumor cell lines	6.65e-06	CDKN1A,CSF3,HAS2,IL1B,IL6,MMP9,NFKBIA	7	1
Cellular Growth and Proliferation	Cytostasis of tumor cell lines	6.69e-06	BHLHE40,CCN1,CDKN1A,IL6,IRF1,LIF,PADI4,PPP1R15A,TNFRSF10B	9	1
Cell-To-Cell Signaling and Interaction,Hematological System Development and Function,Inflammatory Response	Immune response of neutrophils	7.18e-06	CAMP,CSF3,CXCL1,CXCL8,FPR1	5	1
Cellular Movement,Connective Tissue Development and Function	Migration of fibroblast-like synoviocytes	7.63e-06	CCL2,CX3CL1,IL1B,MMP9	4	1
Hematological Disease,Immunological Disease,Organismal Injury and Abnormalities	Histiocytosis	8.2e-06	CCL2,CXCL2,CXCL3,IL1B,IL1R2,IL6,MMP9,PTGS2,TNFRSF10C	9	1
Cell Death and Survival,Organismal Injury and Abnormalities	Cell death of antigen presenting cells	8.27e-06	BIRC3,CSF3,IL1B,IRF1,LCN2,LILRB1	6	1
Cardiovascular System Development and Function,Cellular Development,Cellular Function and Maintenance,Cellular Growth and Proliferation,Organismal Development,Tissue Development	Endothelial cell development	8.59e-06	BPI,CAMP,CCL2,CDKN1A,CXCL1,CXCL8,EGR3,FPR2,IL1B,NR4A1,PIK3C2B,PROK2	12	1
Cell Signaling	I-kappaB kinase/NF-kappaB cascade	8.91e-06	BIRC3,IL1B,LTF,NFKBIA,S100A12,TNFAIP3,TNIP1,ZC3H12A	8	1
Cellular Development,Cellular Growth and Proliferation	Cell proliferation of sarcoma cell lines	9.04e-06	CDKN1A,DUSP1,EGR1,FOS,G6PD,IL6,JUN,JUNB,KLF10,PADI4,RARA	11	1
Cardiovascular System Development and Function,Cellular Development,Cellular Function and Maintenance,Cellular Growth and Proliferation,Organismal Development,Tissue Development	Cell proliferation of vascular endothelial cells	9.05e-06	CAMP,CCL2,CDKN1A,CXCL1,CXCL8,EGR3,FPR2,IL1B,NR4A1	9	1
Cell Death and Survival	Cell viability of tumor cell lines	9.11e-06	APOBEC3A,ATF3,BTG2,CAMP,CCL2,CDKN1A,CEBPB,CFP,CXCL8,DUSP1,EGR1,FOS,HES1,IER3,IL1B,IL6,JUN,LCN2,LIF,NFKBIA,PROK2,PTGS2,S100A8,S100A9,S100P,SLC2A3,SOCS3,TNFRSF10B,TRIM29	29	1
Cancer,Organismal Injury and Abnormalities	Growth of malignant tumor	9.16e-06	CCL2,CCN1,CSF3,EGR1,FOS,HES1,IER3,IL1B,IL6,LIF	10	1
Cellular Movement,Hematological System Development and Function,Immune Cell Trafficking	Migration of mononuclear leukocytes	9.16e-06	CAMP,CCL2,CCL3,CCL4,CX3CL1,CXCL8,CXCR2,IL6,MMP9,SOCS3	10	1
Cellular Growth and Proliferation,Connective Tissue Development and Function,Tissue Development	Proliferation of connective tissue cells	9.38e-06	CCL2,CCN1,CDKN1A,CEBPB,CXCL8,HDGF,IL1B,IL6,LTF,TNFRSF10B,ZFP36L1	11	1
Cell Cycle	Arrest in G0/G1 phase transition of tumor cell lines	9.69e-06	CDKN1A,IL1B,IL6,MMP9,NFKBIA	5	1
Tissue Morphology	Quantity of tumor cell lines	9.73e-06	BHLHE40,CDKN1A,CEBPB,CSF3,EGR1,IL6,JUN,JUNB,NFKBIA,NR4A1,PTGS2	11	1
Cellular Function and Maintenance	Ion homeostasis of cells	9.88e-06	CAMP,CCL2,CCL3,CCL4,CXCL1,CXCL3,CXCL8,EGR1,FPR2,JUN,LILRB1,PIK3C2B,PROK2	13	1
Cancer,Cardiovascular Disease,Developmental Disorder,Hematological Disease,Hereditary Disorder,Organismal Injury and Abnormalities	Diamond-Blackfan anemia	1.77e-19	RPL11,RPL15,RPL26,RPL27,RPL35,RPL5,RPS15A,RPS17,RPS24,RPS27,RPS29,RPS7	12	2
Protein Synthesis	Translation	4.4e-19	EEF1A1,EIF3E,EIF3H,EIF3K,EIF3L,EIF4B,RPL13A,RPL19,RPL30,RPL37,RPL39,RPS15A,RPS23,RPS3,RPS3A,RPS4X,RPS5,RPS6,RPS7	19	2
RNA Post-Transcriptional Modification	Processing of rRNA	4.92e-19	RPL11,RPL14,RPL26,RPL27,RPL5,RPL7,RPS16,RPS17,RPS24,RPS27,RPS6,RPS7,TRMT112	13	2
Gene Expression,Protein Synthesis	Translation of mRNA	3.5e-17	EIF3E,EIF3H,EIF3K,EIF3L,EIF4B,RPL13A,RPL19,RPL30,RPL37,RPL39,RPS23,RPS3,RPS3A,RPS4X,RPS5	15	2
Protein Synthesis	Synthesis of protein	1.52e-16	EEF1A1,EIF3E,EIF3H,EIF3K,EIF3L,EIF4B,FOXN3,RPL13A,RPL19,RPL30,RPL37,RPL39,RPS15A,RPS23,RPS3,RPS3A,RPS4X,RPS5,RPS6,RPS7	20	2
Protein Synthesis	Translation of protein	2.13e-15	EIF3E,EIF3H,EIF3K,EIF3L,EIF4B,RPL13A,RPL19,RPL30,RPL37,RPL39,RPS23,RPS3,RPS3A,RPS4X,RPS5,RPS7	16	2
Endocrine System Disorders,Metabolic Disease,Organismal Injury and Abnormalities	Metabolic syndrome X	4.38e-11	RPL17,RPL21,RPL26,RPL31,RPL36A,RPL39,RPL7,RPS15A,RPS24,RPS29,RPS3A,RPS7	12	2
Cancer,Hematological Disease,Organismal Injury and Abnormalities	Myelodysplastic syndrome	1.33e-10	RPL13A,RPL15,RPL28,RPL3,RPL35,RPL4,RPL5,RPL6,RPL7,RPLP0,RPLP1,RPS15A,RPS16,RPS27A,RPS4X,RPS6	16	2
Cancer,Organismal Injury and Abnormalities,Respiratory Disease	Stage I metastatic non-small cell lung carcinoma	2.3e-10	EEF1A1,RPL27,RPL7,RPS11,RPS27A,RPS6,TPT1	7	2
Cancer,Hematological Disease,Immunological Disease,Organismal Injury and Abnormalities	Chemoresistant acute myeloid leukemia	4.07e-10	EEF1A1,RPL11,RPL3,RPL6,RPS24,RPS4X	6	2
Protein Synthesis	Metabolism of protein	7.98e-10	EEF1A1,EIF3E,EIF3H,EIF3K,EIF3L,EIF4B,FOXN3,RPL11,RPL13A,RPL19,RPL30,RPL37,RPL39,RPL5,RPS15A,RPS23,RPS3,RPS3A,RPS4X,RPS5,RPS6,RPS7	22	2
RNA Post-Transcriptional Modification	Processing of RNA	2.34e-09	FAM50A,RPL11,RPL14,RPL26,RPL27,RPL5,RPL7,RPS16,RPS17,RPS24,RPS27,RPS6,RPS7,TRMT112	14	2
Gene Expression,Protein Synthesis	Initiation of translation of mRNA	1.1e-07	EIF3E,EIF3H,EIF3K,EIF3L,EIF4B,RPS3A	6	2
Protein Synthesis	Initiation of translation of protein	1.44e-07	EIF3E,EIF3H,EIF3K,EIF3L,EIF4B,RPS3A	6	2
Cardiovascular Disease,Hematological Disease,Organismal Injury and Abnormalities	Anemia	1.49e-07	RPL11,RPL15,RPL26,RPL27,RPL35,RPL5,RPS15A,RPS17,RPS24,RPS27,RPS29,RPS7,TRMT112	13	2
Infectious Diseases,Organismal Injury and Abnormalities	Infection by Marburg virus	7.32e-06	RPL3,RPL5,RPS6	3	2
Post-Translational Modification,Protein Folding	Folding of protein	6.01e-35	CALR,CCT2,CCT3,CCT4,CCT5,CCT7,CCT8,DNAJA1,DNAJA4,DNAJB6,ERP44,FKBP4,HSP90AA1,HSPA1A/HSPA1B,HSPA6,HSPA8,HSPD1,HSPE1,PDIA3,PDIA6,PPIA	21	3
Cellular Compromise,Cellular Function and Maintenance	Endoplasmic reticulum stress response	8.46e-16	CALR,DNAJA1,DNAJB1,ERP44,HSP90B1,HSPA1A/HSPA1B,HSPA5,HSPA6,HSPD1,HSPE1,HSPH1,HYOU1,STT3B	13	3
Protein Degradation,Protein Synthesis	Stabilization of protein	3.52e-14	BAG3,CALR,CCT2,CCT3,CCT4,CCT5,CCT7,CCT8,HSP90AA1,HSPA1A/HSPA1B,HSPA8,HSPD1,PARK7,PTGES3	14	3
Post-Translational Modification,Protein Folding	Refolding of protein	9.52e-14	DNAJA1,DNAJA4,HSP90AA1,HSPA1A/HSPA1B,HSPA6,HSPA8,HSPD1	7	3
Cell Death and Survival	Cell viability of leukemia cell lines	4.32e-12	DNAJA1,DNAJB6,FKBP4,HSP90AB1,HSP90B1,HSPA4,HSPA5,HSPA8,HSPH1,RAN,STIP1	11	3
Drug Metabolism,Endocrine System Development and Function,Lipid Metabolism,Small Molecule Biochemistry	Binding of progesterone	5.83e-11	DNAJA1,DNAJB1,HSP90AB1,PTGES3,STIP1	5	3
Endocrine System Disorders,Organismal Injury and Abnormalities	Solitary thyroid nodule	7.12e-09	CALR,HSP90AB1,HSPA5,HSPA8,PARK7,PDIA4	6	3
Endocrine System Disorders,Organismal Injury and Abnormalities	Benign thyroid nodule	7.12e-09	CALR,HSP90AB1,HSPA5,HSPA8,PARK7,PDIA4	6	3
Cell Morphology,Cellular Assembly and Organization,Cellular Compromise	Formation of cellular inclusion bodies	8.47e-09	DNAJA1,DNAJA4,DNAJB1,DNAJB6,HSPA1A/HSPA1B,HSPA4	6	3
Protein Degradation,Protein Synthesis	Catabolism of protein	1.65e-08	BAG3,CALR,CCT2,CCT3,CCT4,CCT5,CCT7,CCT8,HSP90AA1,HSPA1A/HSPA1B,HSPA8,HSPD1,PARK7,PTGES3,STT3B	15	3
Cancer,Gastrointestinal Disease,Organismal Injury and Abnormalities,Respiratory Disease	Stage IVA nasopharyngeal cancer	6.82e-08	HSP90AA1,HSP90AB1,HSP90B1	3	3
Cancer,Gastrointestinal Disease,Organismal Injury and Abnormalities,Respiratory Disease	Stage III CDKN2A positive oropharyngeal squamous cell carcinoma	6.82e-08	HSP90AA1,HSP90AB1,HSP90B1	3	3
Cancer,Organismal Injury and Abnormalities,Respiratory Disease	Stage IV ALK mutation negative EGFR mutation negative nonsquamous non-small cell lung carcinoma	6.82e-08	HSP90AA1,HSP90AB1,HSP90B1	3	3
Cancer,Organismal Injury and Abnormalities,Reproductive System Disease	Stage IA cervical cancer	6.82e-08	HSP90AA1,HSP90AB1,HSP90B1	3	3
Cancer,Gastrointestinal Disease,Organismal Injury and Abnormalities,Respiratory Disease	Stage IVB CDKN2A negative oropharyngeal squamous cell carcinoma	6.82e-08	HSP90AA1,HSP90AB1,HSP90B1	3	3
Cancer,Organismal Injury and Abnormalities,Respiratory Disease	Stage 4a undifferentiated laryngeal carcinoma	6.82e-08	HSP90AA1,HSP90AB1,HSP90B1	3	3
Cancer,Organismal Injury and Abnormalities,Reproductive System Disease	FIGO stage IB2-IVA invasive cervical squamous cell carcinoma	6.82e-08	HSP90AA1,HSP90AB1,HSP90B1	3	3
Cancer,Organismal Injury and Abnormalities,Reproductive System Disease	Stage II-III basal-like breast cancer	6.82e-08	HSP90AA1,HSP90AB1,HSP90B1	3	3
Cancer,Organismal Injury and Abnormalities	High-risk occult primary cancer of head and neck	6.82e-08	HSP90AA1,HSP90AB1,HSP90B1	3	3
Cancer,Organismal Injury and Abnormalities,Respiratory Disease	Stage 4b undifferentiated laryngeal carcinoma	6.82e-08	HSP90AA1,HSP90AB1,HSP90B1	3	3
Cancer,Gastrointestinal Disease,Organismal Injury and Abnormalities,Respiratory Disease	Stage IVA CDKN2A negative oropharyngeal squamous cell carcinoma	6.82e-08	HSP90AA1,HSP90AB1,HSP90B1	3	3
Cancer,Organismal Injury and Abnormalities,Reproductive System Disease	FIGO stage IB2-IVA primary cervical adenocarcinoma	6.82e-08	HSP90AA1,HSP90AB1,HSP90B1	3	3
Cancer,Organismal Injury and Abnormalities,Respiratory Disease	TNM stage T3 glottis cancer	6.82e-08	HSP90AA1,HSP90AB1,HSP90B1	3	3
Cancer,Connective Tissue Disorders,Gastrointestinal Disease,Organismal Injury and Abnormalities,Respiratory Disease,Skeletal and Muscular Disorders	High-risk squamous cell cancer of the maxillary sinus	6.82e-08	HSP90AA1,HSP90AB1,HSP90B1	3	3
Cancer,Organismal Injury and Abnormalities,Respiratory Disease	Locally advanced glottis cancer	6.82e-08	HSP90AA1,HSP90AB1,HSP90B1	3	3
Cancer,Gastrointestinal Disease,Hepatic System Disease,Organismal Injury and Abnormalities	Non-well differentiated fetal hepatoblastoma	6.82e-08	HSP90AA1,HSP90AB1,HSP90B1	3	3
Cancer,Gastrointestinal Disease,Organismal Injury and Abnormalities,Respiratory Disease	High-risk squamous cell cancer of the oropharynx	6.82e-08	HSP90AA1,HSP90AB1,HSP90B1	3	3
Cancer,Gastrointestinal Disease,Organismal Injury and Abnormalities,Respiratory Disease	Stage 3 resectable hypopharynx carcinoma	6.82e-08	HSP90AA1,HSP90AB1,HSP90B1	3	3
Cancer,Organismal Injury and Abnormalities,Respiratory Disease	High-risk squamous cell cancer of the ethmoid sinus	6.82e-08	HSP90AA1,HSP90AB1,HSP90B1	3	3
Cancer,Organismal Injury and Abnormalities,Respiratory Disease	Resectable glottis cancer	6.82e-08	HSP90AA1,HSP90AB1,HSP90B1	3	3
Cancer,Organismal Injury and Abnormalities,Respiratory Disease	Stage 3 undifferentiated laryngeal carcinoma	6.82e-08	HSP90AA1,HSP90AB1,HSP90B1	3	3
Cancer,Gastrointestinal Disease,Organismal Injury and Abnormalities	High-risk squamous cell cancer of the lip	6.82e-08	HSP90AA1,HSP90AB1,HSP90B1	3	3
Cancer,Organismal Injury and Abnormalities,Respiratory Disease	High-risk squamous cell cancer of the glottis	6.82e-08	HSP90AA1,HSP90AB1,HSP90B1	3	3
Cancer,Organismal Injury and Abnormalities,Respiratory Disease	Resectable supraglottis cancer	6.82e-08	HSP90AA1,HSP90AB1,HSP90B1	3	3
Cancer,Organismal Injury and Abnormalities,Respiratory Disease	High-risk squamous cell cancer of the supraglottis	6.82e-08	HSP90AA1,HSP90AB1,HSP90B1	3	3
Cancer,Gastrointestinal Disease,Organismal Injury and Abnormalities,Respiratory Disease	Stage III CDKN2A negative oropharyngeal squamous cell carcinoma	6.82e-08	HSP90AA1,HSP90AB1,HSP90B1	3	3
Cancer,Organismal Injury and Abnormalities,Respiratory Disease	Advanced stage primary laryngeal cancer	6.82e-08	HSP90AA1,HSP90AB1,HSP90B1	3	3
Cancer,Organismal Injury and Abnormalities,Respiratory Disease	Locally advanced supraglottis cancer	6.82e-08	HSP90AA1,HSP90AB1,HSP90B1	3	3
Cancer,Organismal Injury and Abnormalities,Reproductive System Disease	TNM stage M0 cervical carcinoma	6.82e-08	HSP90AA1,HSP90AB1,HSP90B1	3	3
Cancer,Organismal Injury and Abnormalities	Stage II-IVA EBV positive squamous cell carcinoma of the head and neck of unknown primary	6.82e-08	HSP90AA1,HSP90AB1,HSP90B1	3	3
Cancer,Organismal Injury and Abnormalities	TNM stage N2-3 head and neck squamous cell carcinoma of mucosal primary	6.82e-08	HSP90AA1,HSP90AB1,HSP90B1	3	3
Cancer,Organismal Injury and Abnormalities,Reproductive System Disease	Stage II-III invasive non-metastatic breast cancer	6.82e-08	HSP90AA1,HSP90AB1,HSP90B1	3	3
Cancer,Gastrointestinal Disease,Organismal Injury and Abnormalities,Respiratory Disease	Undifferentiated oropharyngeal carcinoma	6.82e-08	HSP90AA1,HSP90AB1,HSP90B1	3	3
Cancer,Gastrointestinal Disease,Organismal Injury and Abnormalities,Respiratory Disease	TNM stage T2-4 nasopharyngeal cancer	6.82e-08	HSP90AA1,HSP90AB1,HSP90B1	3	3
Cancer,Organismal Injury and Abnormalities	Head and neck squamous cell carcinoma with extranodal extension of mucosal primary	6.82e-08	HSP90AA1,HSP90AB1,HSP90B1	3	3
Cancer,Gastrointestinal Disease,Organismal Injury and Abnormalities,Respiratory Disease	CDKN2A overexpression negative hypopharyngeal squamous cell carcinoma	6.82e-08	HSP90AA1,HSP90AB1,HSP90B1	3	3
Cancer,Organismal Injury and Abnormalities,Respiratory Disease	CDKN2A overexpression negative laryngeal squamous cell carcinoma	6.82e-08	HSP90AA1,HSP90AB1,HSP90B1	3	3
Cancer,Organismal Injury and Abnormalities,Reproductive System Disease	Stage IIIA cervical carcinoma	6.82e-08	HSP90AA1,HSP90AB1,HSP90B1	3	3
Cancer,Organismal Injury and Abnormalities,Respiratory Disease	Stage 3 resectable laryngeal carcinoma	6.82e-08	HSP90AA1,HSP90AB1,HSP90B1	3	3
Cell Death and Survival	Cell viability	1.13e-07	BAG3,BUD23,CALR,CCT4,CCT7,DNAJA1,DNAJB6,FKBP4,HSP90AB1,HSP90B1,HSPA1A/HSPA1B,HSPA4,HSPA5,HSPA6,HSPA8,HSPH1,HYOU1,PARK7,PPIA,RAN,SNRPD2,SSRP1,STIP1,STT3B	24	3
Cancer,Gastrointestinal Disease,Hepatic System Disease,Organismal Injury and Abnormalities	Hepatitis B surface antigen-negative hepatitis C virus negative hepatocellular carcinoma	1.16e-07	HSP90B1,HSPA5,HSPA8,HSPD1,PDIA3	5	3
Hereditary Disorder,Neurological Disease,Organismal Injury and Abnormalities,Skeletal and Muscular Disorders	Nonaka myopathy	1.3e-07	CALR,CANX,HSP90B1,HSPA5	4	3
Cell Death and Survival	Cell viability of tumor cell lines	2.72e-07	BAG3,BUD23,CALR,CCT4,CCT7,DNAJA1,DNAJB6,FKBP4,HSP90AB1,HSP90B1,HSPA1A/HSPA1B,HSPA4,HSPA5,HSPA6,HSPA8,HSPH1,PARK7,RAN,SNRPD2,SSRP1,STIP1	21	3
Cancer,Gastrointestinal Disease,Organismal Injury and Abnormalities,Respiratory Disease	Stage IV undifferentiated nasopharyngeal carcinoma	2.72e-07	HSP90AA1,HSP90AB1,HSP90B1	3	3
Cancer,Gastrointestinal Disease,Organismal Injury and Abnormalities	Symptomatic stage recurrent anal cancer	2.72e-07	HSP90AA1,HSP90AB1,HSP90B1	3	3
Cancer,Gastrointestinal Disease,Organismal Injury and Abnormalities,Respiratory Disease	Stage III squamous cell carcinoma of nasopharynx	2.72e-07	HSP90AA1,HSP90AB1,HSP90B1	3	3
Cancer,Gastrointestinal Disease,Organismal Injury and Abnormalities,Respiratory Disease	Stage IV squamous cell carcinoma of nasopharynx	2.72e-07	HSP90AA1,HSP90AB1,HSP90B1	3	3
Cancer,Gastrointestinal Disease,Organismal Injury and Abnormalities,Respiratory Disease	CDKN2A positive oropharyngeal papillary squamous cell carcinoma	2.72e-07	HSP90AA1,HSP90AB1,HSP90B1	3	3
Cancer,Gastrointestinal Disease,Organismal Injury and Abnormalities	Inoperable anal cancer	2.72e-07	HSP90AA1,HSP90AB1,HSP90B1	3	3
Cancer,Gastrointestinal Disease,Organismal Injury and Abnormalities,Respiratory Disease	Stage III human papillomavirus positive oropharyngeal squamous cell carcinoma	2.72e-07	HSP90AA1,HSP90AB1,HSP90B1	3	3
Cancer,Gastrointestinal Disease,Organismal Injury and Abnormalities,Respiratory Disease	Stage IVB nasopharyngeal cancer	2.72e-07	HSP90AA1,HSP90AB1,HSP90B1	3	3
Cancer,Gastrointestinal Disease,Organismal Injury and Abnormalities,Respiratory Disease	TNM stage T4 oropharyngeal squamous-cell carcinoma	2.72e-07	HSP90AA1,HSP90AB1,HSP90B1	3	3
Cancer,Gastrointestinal Disease,Immunological Disease,Organismal Injury and Abnormalities,Respiratory Disease	TNM stage T1-2 basaloid squamous cell carcinoma of the tonsil	2.72e-07	HSP90AA1,HSP90AB1,HSP90B1	3	3
Cancer,Gastrointestinal Disease,Organismal Injury and Abnormalities,Respiratory Disease	TNM stage T1-2 oropharyngeal papillary squamous cell carcinoma	2.72e-07	HSP90AA1,HSP90AB1,HSP90B1	3	3
Cancer,Gastrointestinal Disease,Immunological Disease,Organismal Injury and Abnormalities,Respiratory Disease	TNM stage T3 papillary squamous cell carcinoma of the tonsil	2.72e-07	HSP90AA1,HSP90AB1,HSP90B1	3	3
Cancer,Gastrointestinal Disease,Organismal Injury and Abnormalities	TNM stage T3 basaloid squamous cell carcinoma of the base of tongue	2.72e-07	HSP90AA1,HSP90AB1,HSP90B1	3	3
Cancer,Gastrointestinal Disease,Organismal Injury and Abnormalities,Respiratory Disease	Stage II undifferentiated nasopharyngeal carcinoma	2.72e-07	HSP90AA1,HSP90AB1,HSP90B1	3	3
Cancer,Gastrointestinal Disease,Organismal Injury and Abnormalities	TNM stage T3 basaloid squamous cell carcinoma of the soft palate	2.72e-07	HSP90AA1,HSP90AB1,HSP90B1	3	3
Cancer,Gastrointestinal Disease,Organismal Injury and Abnormalities,Respiratory Disease	TNM stage T1-2 oropharyngeal basaloid squamous cell carcinoma	2.72e-07	HSP90AA1,HSP90AB1,HSP90B1	3	3
Cancer,Gastrointestinal Disease,Organismal Injury and Abnormalities,Respiratory Disease	TNM stage T3 oropharyngeal papillary squamous cell carcinoma	2.72e-07	HSP90AA1,HSP90AB1,HSP90B1	3	3
Cancer,Gastrointestinal Disease,Organismal Injury and Abnormalities,Respiratory Disease	TNM stage T3 oropharyngeal basaloid squamous cell carcinoma	2.72e-07	HSP90AA1,HSP90AB1,HSP90B1	3	3
Cancer,Gastrointestinal Disease,Organismal Injury and Abnormalities	TNM stage T1-2 papillary squamous cell carcinoma of the soft palate	2.72e-07	HSP90AA1,HSP90AB1,HSP90B1	3	3
Cancer,Gastrointestinal Disease,Organismal Injury and Abnormalities,Respiratory Disease	Stage II oropharyngeal squamous cell carcinoma	2.72e-07	HSP90AA1,HSP90AB1,HSP90B1	3	3
Cancer,Gastrointestinal Disease,Organismal Injury and Abnormalities,Respiratory Disease	Stage I squamous cell carcinoma of nasopharynx	2.72e-07	HSP90AA1,HSP90AB1,HSP90B1	3	3
Cancer,Gastrointestinal Disease,Organismal Injury and Abnormalities	Symptomatic stage metastatic anal cancer	2.72e-07	HSP90AA1,HSP90AB1,HSP90B1	3	3
Cancer,Gastrointestinal Disease,Organismal Injury and Abnormalities,Respiratory Disease	Stage II squamous cell carcinoma of nasopharynx	2.72e-07	HSP90AA1,HSP90AB1,HSP90B1	3	3
Cancer,Gastrointestinal Disease,Immunological Disease,Organismal Injury and Abnormalities,Respiratory Disease	TNM stage T1-2 papillary squamous cell carcinoma of the tonsil	2.72e-07	HSP90AA1,HSP90AB1,HSP90B1	3	3
Cancer,Gastrointestinal Disease,Immunological Disease,Organismal Injury and Abnormalities,Respiratory Disease	TNM stage T3 basaloid squamous cell carcinoma of the tonsil	2.72e-07	HSP90AA1,HSP90AB1,HSP90B1	3	3
Cancer,Gastrointestinal Disease,Organismal Injury and Abnormalities,Respiratory Disease	Stage I undifferentiated nasopharyngeal carcinoma	2.72e-07	HSP90AA1,HSP90AB1,HSP90B1	3	3
Cancer,Gastrointestinal Disease,Organismal Injury and Abnormalities,Respiratory Disease	TNM stage N0-2c oropharyngeal squamous-cell carcinoma	2.72e-07	HSP90AA1,HSP90AB1,HSP90B1	3	3
Cancer,Gastrointestinal Disease,Organismal Injury and Abnormalities	TNM stage T1-2 basaloid squamous cell carcinoma of the soft palate	2.72e-07	HSP90AA1,HSP90AB1,HSP90B1	3	3
Cancer,Gastrointestinal Disease,Organismal Injury and Abnormalities	TNM stage T3 papillary squamous cell carcinoma of the base of tongue	2.72e-07	HSP90AA1,HSP90AB1,HSP90B1	3	3
Cancer,Gastrointestinal Disease,Organismal Injury and Abnormalities	TNM stage T1-2 papillary squamous cell carcinoma of the base of tongue	2.72e-07	HSP90AA1,HSP90AB1,HSP90B1	3	3
Cancer,Gastrointestinal Disease,Organismal Injury and Abnormalities,Respiratory Disease	CDKN2A positive oropharyngeal basaloid squamous cell carcinoma	2.72e-07	HSP90AA1,HSP90AB1,HSP90B1	3	3
Cancer,Gastrointestinal Disease,Organismal Injury and Abnormalities	TNM stage T1-2 basaloid squamous cell carcinoma of the base of tongue	2.72e-07	HSP90AA1,HSP90AB1,HSP90B1	3	3
Cancer,Gastrointestinal Disease,Organismal Injury and Abnormalities,Respiratory Disease	Stage III undifferentiated nasopharyngeal carcinoma	2.72e-07	HSP90AA1,HSP90AB1,HSP90B1	3	3
Cancer,Gastrointestinal Disease,Organismal Injury and Abnormalities	TNM stage T3 papillary squamous cell carcinoma of the soft palate	2.72e-07	HSP90AA1,HSP90AB1,HSP90B1	3	3
Cardiovascular Disease,Organismal Injury and Abnormalities	Advanced stage peripheral arterial disease	3.53e-07	BAG3,CACYBP,CHORDC1,DNAJA1,DNAJB1,HSPA1A/HSPA1B,HSPA4,HSPH1	8	3
Cancer,Endocrine System Disorders,Organismal Injury and Abnormalities,Reproductive System Disease	Stage IIIA testicular nonseminomatous germ cell tumor	6.78e-07	HSP90AA1,HSP90AB1,HSP90B1	3	3
Cancer,Endocrine System Disorders,Organismal Injury and Abnormalities,Reproductive System Disease	Stage IIC testicular nonseminomatous germ cell tumor	6.78e-07	HSP90AA1,HSP90AB1,HSP90B1	3	3
Cancer,Developmental Disorder,Organismal Injury and Abnormalities,Reproductive System Disease	Stage IA-IB yolk sac tumor	6.78e-07	HSP90AA1,HSP90AB1,HSP90B1	3	3
Cancer,Endocrine System Disorders,Organismal Injury and Abnormalities,Reproductive System Disease	Stage I testicular choriocarcinoma	6.78e-07	HSP90AA1,HSP90AB1,HSP90B1	3	3
Cancer,Developmental Disorder,Endocrine System Disorders,Organismal Injury and Abnormalities,Reproductive System Disease	Stage II-IV ovarian yolk sac neoplasm	6.78e-07	HSP90AA1,HSP90AB1,HSP90B1	3	3
Cancer,Endocrine System Disorders,Organismal Injury and Abnormalities,Reproductive System Disease	Stage IIIA ovarian germ cell tumor	6.78e-07	HSP90AA1,HSP90AB1,HSP90B1	3	3
Cancer,Organismal Injury and Abnormalities,Reproductive System Disease	Mediastinal nonseminomatous germ cell tumor	6.78e-07	HSP90AA1,HSP90AB1,HSP90B1	3	3
Cancer,Endocrine System Disorders,Organismal Injury and Abnormalities,Reproductive System Disease	Stage III-IV ovarian small cell carcinoma hypercalcemic type	6.78e-07	HSP90AA1,HSP90AB1,HSP90B1	3	3
Cancer,Gastrointestinal Disease,Organismal Injury and Abnormalities	Metastatic HER2 negative CD274 positive gastric adenocarcinoma	6.78e-07	HSP90AA1,HSP90AB1,HSP90B1	3	3
Cancer,Organismal Injury and Abnormalities,Reproductive System Disease	Stage I extragonadal germ cell tumor	6.78e-07	HSP90AA1,HSP90AB1,HSP90B1	3	3
Cancer,Endocrine System Disorders,Organismal Injury and Abnormalities,Reproductive System Disease	Stage I immature teratoma of ovary	6.78e-07	HSP90AA1,HSP90AB1,HSP90B1	3	3
Cancer,Gastrointestinal Disease,Organismal Injury and Abnormalities	Unresectable HER2 negative esophageal adenocarcinoma	6.78e-07	HSP90AA1,HSP90AB1,HSP90B1	3	3
Cancer,Endocrine System Disorders,Organismal Injury and Abnormalities,Reproductive System Disease	Stage IIC testicular cancer	6.78e-07	HSP90AA1,HSP90AB1,HSP90B1	3	3
Cancer,Organismal Injury and Abnormalities,Respiratory Disease	Stage III-IV resectable laryngeal squamous cell carcinoma	6.78e-07	HSP90AA1,HSP90AB1,HSP90B1	3	3
Cancer,Endocrine System Disorders,Organismal Injury and Abnormalities,Reproductive System Disease	Stage IIIB testicular nonseminomatous germ cell tumor	6.78e-07	HSP90AA1,HSP90AB1,HSP90B1	3	3
Cancer,Endocrine System Disorders,Organismal Injury and Abnormalities,Reproductive System Disease	Stage IB testicular nonseminomatous germ cell tumor	6.78e-07	HSP90AA1,HSP90AB1,HSP90B1	3	3
Cancer,Endocrine System Disorders,Organismal Injury and Abnormalities,Reproductive System Disease	Stage IIB testicular seminoma	6.78e-07	HSP90AA1,HSP90AB1,HSP90B1	3	3
Cancer,Endocrine System Disorders,Organismal Injury and Abnormalities,Reproductive System Disease	Stage I embryonal testicular carcinoma	6.78e-07	HSP90AA1,HSP90AB1,HSP90B1	3	3
Cancer,Organismal Injury and Abnormalities,Reproductive System Disease	Stage II-IVA vaginal adenosquamous carcinoma	6.78e-07	HSP90AA1,HSP90AB1,HSP90B1	3	3
Cancer,Endocrine System Disorders,Organismal Injury and Abnormalities,Reproductive System Disease	Stage II-IV ovarian choriocarcinoma	6.78e-07	HSP90AA1,HSP90AB1,HSP90B1	3	3
Cancer,Organismal Injury and Abnormalities,Reproductive System Disease	Stage II-IVA vaginal adenocarcinoma	6.78e-07	HSP90AA1,HSP90AB1,HSP90B1	3	3
Cancer,Endocrine System Disorders,Organismal Injury and Abnormalities,Respiratory Disease	Stage 4 localized small cell lung cancer	6.78e-07	HSP90AA1,HSP90AB1,HSP90B1	3	3
Cancer,Developmental Disorder,Organismal Injury and Abnormalities,Reproductive System Disease	Stage II extragonadal yolk sac tumor	6.78e-07	HSP90AA1,HSP90AB1,HSP90B1	3	3
Cancer,Endocrine System Disorders,Organismal Injury and Abnormalities,Reproductive System Disease	Stage IIC ovarian germ cell tumor	6.78e-07	HSP90AA1,HSP90AB1,HSP90B1	3	3
Cancer,Organismal Injury and Abnormalities,Reproductive System Disease	Stage IIA-IV dysgerminoma	6.78e-07	HSP90AA1,HSP90AB1,HSP90B1	3	3
Cancer,Gastrointestinal Disease,Hepatic System Disease,Organismal Injury and Abnormalities	Incidental gallbladder carcinoma	6.78e-07	HSP90AA1,HSP90AB1,HSP90B1	3	3
Cancer,Endocrine System Disorders,Organismal Injury and Abnormalities,Reproductive System Disease	Stage IIA ovarian germ cell tumor	6.78e-07	HSP90AA1,HSP90AB1,HSP90B1	3	3
Cancer,Gastrointestinal Disease,Hepatic System Disease,Organismal Injury and Abnormalities	Invasive gallbladder adenocarcinoma	6.78e-07	HSP90AA1,HSP90AB1,HSP90B1	3	3
Cancer,Endocrine System Disorders,Organismal Injury and Abnormalities,Reproductive System Disease	Stage I-II ovarian small cell carcinoma hypercalcemic type	6.78e-07	HSP90AA1,HSP90AB1,HSP90B1	3	3
Cancer,Gastrointestinal Disease,Organismal Injury and Abnormalities	Locally advanced CD274 positive esophageal adenocarcinoma	6.78e-07	HSP90AA1,HSP90AB1,HSP90B1	3	3
Cancer,Organismal Injury and Abnormalities	Unresectable large-cell carcinoma	6.78e-07	HSP90AA1,HSP90AB1,HSP90B1	3	3
Cancer,Endocrine System Disorders,Organismal Injury and Abnormalities,Reproductive System Disease	Stage IA testicular nonseminomatous germ cell tumor	6.78e-07	HSP90AA1,HSP90AB1,HSP90B1	3	3
Cancer,Endocrine System Disorders,Organismal Injury and Abnormalities,Reproductive System Disease	Stage IIB ovarian germ cell tumor	6.78e-07	HSP90AA1,HSP90AB1,HSP90B1	3	3
Cancer,Endocrine System Disorders,Organismal Injury and Abnormalities,Reproductive System Disease	Stage IIA testicular nonseminomatous germ cell tumor	6.78e-07	HSP90AA1,HSP90AB1,HSP90B1	3	3
Cancer,Endocrine System Disorders,Organismal Injury and Abnormalities,Respiratory Disease	Poorly differentiated small cell lung carcinoma	6.78e-07	HSP90AA1,HSP90AB1,HSP90B1	3	3
Cancer,Endocrine System Disorders,Organismal Injury and Abnormalities,Respiratory Disease	Resectable small cell lung carcinoma	6.78e-07	HSP90AA1,HSP90AB1,HSP90B1	3	3
Cancer,Gastrointestinal Disease,Organismal Injury and Abnormalities	Locally advanced HER2 negative MET positive gastroesophageal junction carcinoma	6.78e-07	HSP90AA1,HSP90AB1,HSP90B1	3	3
Cancer,Endocrine System Disorders,Organismal Injury and Abnormalities,Reproductive System Disease	Stage IIA testicular seminoma	6.78e-07	HSP90AA1,HSP90AB1,HSP90B1	3	3
Cancer,Organismal Injury and Abnormalities	Resectable large-cell carcinoma	6.78e-07	HSP90AA1,HSP90AB1,HSP90B1	3	3
Cancer,Endocrine System Disorders,Organismal Injury and Abnormalities,Reproductive System Disease	Stage IIIC ovarian germ cell tumor	6.78e-07	HSP90AA1,HSP90AB1,HSP90B1	3	3
Cancer,Endocrine System Disorders,Organismal Injury and Abnormalities,Reproductive System Disease	Stage IIIB ovarian germ cell tumor	6.78e-07	HSP90AA1,HSP90AB1,HSP90B1	3	3
Cancer,Endocrine System Disorders,Organismal Injury and Abnormalities,Reproductive System Disease	Advanced stage ovarian small cell carcinoma hypercalcemic type	6.78e-07	HSP90AA1,HSP90AB1,HSP90B1	3	3
Cancer,Endocrine System Disorders,Organismal Injury and Abnormalities,Respiratory Disease	Unresectable small cell lung carcinoma	6.78e-07	HSP90AA1,HSP90AB1,HSP90B1	3	3
Cancer,Organismal Injury and Abnormalities,Reproductive System Disease	Childhood teratoma	6.78e-07	HSP90AA1,HSP90AB1,HSP90B1	3	3
Cancer,Gastrointestinal Disease,Organismal Injury and Abnormalities	Upper thoracic esophageal carcinoma	6.78e-07	HSP90AA1,HSP90AB1,HSP90B1	3	3
Cancer,Gastrointestinal Disease,Organismal Injury and Abnormalities	Metastatic Siewert type I gastroesophageal junction adenocarcinoma	6.78e-07	HSP90AA1,HSP90AB1,HSP90B1	3	3
Cancer,Endocrine System Disorders,Organismal Injury and Abnormalities,Reproductive System Disease	Stage IIB testicular nonseminomatous germ cell tumor	6.78e-07	HSP90AA1,HSP90AB1,HSP90B1	3	3
Cancer,Endocrine System Disorders,Organismal Injury and Abnormalities,Reproductive System Disease	Stage 1 relapsed testicular seminoma	6.78e-07	HSP90AA1,HSP90AB1,HSP90B1	3	3
Cancer,Organismal Injury and Abnormalities,Reproductive System Disease	Stage IA-IC immature teratoma	6.78e-07	HSP90AA1,HSP90AB1,HSP90B1	3	3
Cancer,Organismal Injury and Abnormalities,Reproductive System Disease	Stage II-IVA vaginal squamous cell carcinoma	6.78e-07	HSP90AA1,HSP90AB1,HSP90B1	3	3
Cancer,Developmental Disorder,Endocrine System Disorders,Organismal Injury and Abnormalities,Reproductive System Disease	Advanced stage steroid cell tumor	6.78e-07	HSP90AA1,HSP90AB1,HSP90B1	3	3
Cancer,Gastrointestinal Disease,Hepatic System Disease,Organismal Injury and Abnormalities	Resectable liver cholangiocarcinoma	6.78e-07	HSP90AA1,HSP90AB1,HSP90B1	3	3
Cancer,Developmental Disorder,Endocrine System Disorders,Organismal Injury and Abnormalities,Reproductive System Disease	Stage I testicular yolk sac neoplasm	6.78e-07	HSP90AA1,HSP90AB1,HSP90B1	3	3
Cancer,Organismal Injury and Abnormalities,Respiratory Disease	Stage IIIA locally advanced non-small cell lung cancer	6.78e-07	HSP90AA1,HSP90AB1,HSP90B1	3	3
Cancer,Organismal Injury and Abnormalities,Reproductive System Disease	Stage IB-IC dysgerminoma	6.78e-07	HSP90AA1,HSP90AB1,HSP90B1	3	3
Cancer,Organismal Injury and Abnormalities	TNM stage T1-4N1-3M0 head and neck squamous cell cancer	6.78e-07	HSP90AA1,HSP90AB1,HSP90B1	3	3
Cancer,Gastrointestinal Disease,Organismal Injury and Abnormalities	Locally advanced HER2 negative MET positive gastroesophageal junction adenocarcinoma	6.78e-07	HSP90AA1,HSP90AB1,HSP90B1	3	3
Cancer,Endocrine System Disorders,Organismal Injury and Abnormalities,Reproductive System Disease	Early stage ovarian small cell carcinoma hypercalcemic type	6.78e-07	HSP90AA1,HSP90AB1,HSP90B1	3	3
Cancer,Organismal Injury and Abnormalities,Renal and Urological Disease	TNM stage N0 high-grade urothelial carcinoma	6.78e-07	HSP90AA1,HSP90AB1,HSP90B1	3	3
Cancer,Gastrointestinal Disease,Organismal Injury and Abnormalities	Locally advanced HER2 negative esophageal adenocarcinoma	6.78e-07	HSP90AA1,HSP90AB1,HSP90B1	3	3
Cancer,Organismal Injury and Abnormalities,Reproductive System Disease	Primary cervical adenosquamous carcinoma	6.78e-07	HSP90AA1,HSP90AB1,HSP90B1	3	3
Cancer,Gastrointestinal Disease,Hepatic System Disease,Organismal Injury and Abnormalities	Distal cholangiocarcinoma	6.78e-07	HSP90AA1,HSP90AB1,HSP90B1	3	3
Cancer,Endocrine System Disorders,Organismal Injury and Abnormalities,Reproductive System Disease	Stage IIIC testicular nonseminomatous germ cell tumor	6.78e-07	HSP90AA1,HSP90AB1,HSP90B1	3	3
Cancer,Organismal Injury and Abnormalities,Reproductive System Disease	Stage II extragonadal choriocarcinoma	6.78e-07	HSP90AA1,HSP90AB1,HSP90B1	3	3
Cancer,Organismal Injury and Abnormalities,Reproductive System Disease	Stage IIIB cervical adenosquamous carcinoma	6.78e-07	HSP90AA1,HSP90AB1,HSP90B1	3	3
Cancer,Endocrine System Disorders,Organismal Injury and Abnormalities,Reproductive System Disease	Stage I unilateral seminomatous testicular cancer	6.78e-07	HSP90AA1,HSP90AB1,HSP90B1	3	3
Cancer,Endocrine System Disorders,Organismal Injury and Abnormalities,Reproductive System Disease	Stage 1 relapsed testicular nonseminomatous germ cell tumor	6.78e-07	HSP90AA1,HSP90AB1,HSP90B1	3	3
Cancer,Organismal Injury and Abnormalities,Reproductive System Disease	Stage IIA-IV immature teratoma	6.78e-07	HSP90AA1,HSP90AB1,HSP90B1	3	3
Cancer,Gastrointestinal Disease,Organismal Injury and Abnormalities,Respiratory Disease	TNM stage N2-3 oropharyngeal squamous-cell carcinoma	6.78e-07	HSP90AA1,HSP90AB1,HSP90B1	3	3
Cancer,Organismal Injury and Abnormalities,Reproductive System Disease	Primary cervical squamous cell carcinoma	6.78e-07	HSP90AA1,HSP90AB1,HSP90B1	3	3
Cancer,Endocrine System Disorders,Organismal Injury and Abnormalities,Reproductive System Disease	Stage II-IV ovarian embryonal carcinoma	6.78e-07	HSP90AA1,HSP90AB1,HSP90B1	3	3
Cancer,Gastrointestinal Disease,Organismal Injury and Abnormalities	Metastatic HER2 negative esophageal adenocarcinoma	6.78e-07	HSP90AA1,HSP90AB1,HSP90B1	3	3
Cancer,Endocrine System Disorders,Organismal Injury and Abnormalities,Reproductive System Disease	Stage III testicular seminoma	6.78e-07	HSP90AA1,HSP90AB1,HSP90B1	3	3
Cancer,Organismal Injury and Abnormalities,Reproductive System Disease	Stage II extragonadal primary embryonal carcinoma	6.78e-07	HSP90AA1,HSP90AB1,HSP90B1	3	3
Cancer,Gastrointestinal Disease,Organismal Injury and Abnormalities,Respiratory Disease	Human papillomavirus negative oropharynx squamous cell carcinoma	6.78e-07	HSP90AA1,HSP90AB1,HSP90B1	3	3
Cancer,Organismal Injury and Abnormalities,Reproductive System Disease	Stage IIIB cervical adenocarcinoma	6.78e-07	HSP90AA1,HSP90AB1,HSP90B1	3	3
Cancer,Gastrointestinal Disease,Organismal Injury and Abnormalities	Recurrent CD274 positive esophageal adenocarcinoma	6.78e-07	HSP90AA1,HSP90AB1,HSP90B1	3	3
Cancer,Gastrointestinal Disease,Organismal Injury and Abnormalities	Unresectable CD274 positive esophageal adenocarcinoma	6.78e-07	HSP90AA1,HSP90AB1,HSP90B1	3	3
Cancer,Gastrointestinal Disease,Organismal Injury and Abnormalities	Locally advanced HER2 negative CD274 positive gastroesophageal junction adenocarcinoma	6.78e-07	HSP90AA1,HSP90AB1,HSP90B1	3	3
Protein Synthesis	Metabolism of protein	7.07e-07	BAG3,CALR,CCT2,CCT3,CCT4,CCT5,CCT7,CCT8,ERP44,HSP90AA1,HSPA1A/HSPA1B,HSPA8,HSPD1,PARK7,PTGES3,STT3B	16	3
Cancer,Organismal Injury and Abnormalities,Respiratory Disease	Locally advanced EGFR expressing squamous cell lung cancer	1.35e-06	HSP90AA1,HSP90AB1,HSP90B1	3	3
Cancer,Gastrointestinal Disease,Organismal Injury and Abnormalities	Resectable oral squamous cell carcinoma	1.35e-06	HSP90AA1,HSP90AB1,HSP90B1	3	3
Cancer,Immunological Disease,Organismal Injury and Abnormalities	Unresectable thymic epithelial tumor	1.35e-06	HSP90AA1,HSP90AB1,HSP90B1	3	3
Cancer,Organismal Injury and Abnormalities,Respiratory Disease	TNM stage T2 laryngeal squamous cell carcinoma	1.35e-06	HSP90AA1,HSP90AB1,HSP90B1	3	3
Cancer,Gastrointestinal Disease,Hepatic System Disease,Organismal Injury and Abnormalities	Unresectable gallbladder carcinoma	1.35e-06	HSP90AA1,HSP90AB1,HSP90B1	3	3
Cancer,Gastrointestinal Disease,Organismal Injury and Abnormalities,Respiratory Disease	Differentiated nasopharyngeal carcinoma	1.35e-06	HSP90AA1,HSP90AB1,HSP90B1	3	3
Cancer,Endocrine System Disorders,Organismal Injury and Abnormalities	Metastatic adrenal carcinoma	1.35e-06	HSP90AA1,HSP90AB1,HSP90B1	3	3
Cancer,Organismal Injury and Abnormalities	Metastatic CD274 negative head and neck squamous cell carcinoma	1.35e-06	HSP90AA1,HSP90AB1,HSP90B1	3	3
Cancer,Gastrointestinal Disease,Hepatic System Disease,Organismal Injury and Abnormalities	Nonmetastatic biliary tract cancer	1.35e-06	HSP90AA1,HSP90AB1,HSP90B1	3	3
Cancer,Hereditary Disorder,Organismal Injury and Abnormalities,Reproductive System Disease	BRCA2 germline mutation positive triple negative invasive breast cancer	1.35e-06	HSP90AA1,HSP90AB1,HSP90B1	3	3
Cancer,Dermatological Diseases and Conditions,Endocrine System Disorders,Organismal Injury and Abnormalities	Regional Merkel-cell carcinoma	1.35e-06	HSP90AA1,HSP90AB1,HSP90B1	3	3
Cancer,Hereditary Disorder,Organismal Injury and Abnormalities,Reproductive System Disease	BRCA1 germline mutation positive triple negative invasive breast cancer	1.35e-06	HSP90AA1,HSP90AB1,HSP90B1	3	3
Cancer,Gastrointestinal Disease,Organismal Injury and Abnormalities	HER2 negative MET positive gastric adenocarcinoma	1.35e-06	HSP90AA1,HSP90AB1,HSP90B1	3	3
Cancer,Gastrointestinal Disease,Organismal Injury and Abnormalities,Respiratory Disease	Primary oropharyngeal squamous-cell carcinoma	1.35e-06	HSP90AA1,HSP90AB1,HSP90B1	3	3
Cancer,Immunological Disease,Organismal Injury and Abnormalities	Locally advanced thymic epithelial tumor	1.35e-06	HSP90AA1,HSP90AB1,HSP90B1	3	3
Cancer,Gastrointestinal Disease,Hepatic System Disease,Organismal Injury and Abnormalities	Metastatic gallbladder adenocarcinoma	1.35e-06	HSP90AA1,HSP90AB1,HSP90B1	3	3
Cancer,Gastrointestinal Disease,Organismal Injury and Abnormalities,Respiratory Disease	Keratinizing nasopharyngeal carcinoma	1.35e-06	HSP90AA1,HSP90AB1,HSP90B1	3	3
Cancer,Gastrointestinal Disease,Organismal Injury and Abnormalities,Respiratory Disease	TNM stage T2 oropharyngeal squamous-cell carcinoma	1.35e-06	HSP90AA1,HSP90AB1,HSP90B1	3	3
Cancer,Gastrointestinal Disease,Organismal Injury and Abnormalities	Recurrent squamous cell carcinoma of the esophagogastric junction	1.35e-06	HSP90AA1,HSP90AB1,HSP90B1	3	3
Cancer,Endocrine System Disorders,Organismal Injury and Abnormalities	Inoperable adrenal cortex carcinoma	1.35e-06	HSP90AA1,HSP90AB1,HSP90B1	3	3
Cancer,Endocrine System Disorders,Organismal Injury and Abnormalities,Tumor Morphology	Progressive adrenal cortex carcinoma	1.35e-06	HSP90AA1,HSP90AB1,HSP90B1	3	3
Cancer,Gastrointestinal Disease,Organismal Injury and Abnormalities	Submandibular gland carcinoma	1.35e-06	HSP90AA1,HSP90AB1,HSP90B1	3	3
Cell Death and Survival	Apoptosis	1.55e-06	AHSA1,BAG3,BUD23,CALR,CANX,CCT2,CCT4,DNAJA1,DNAJB1,DNAJC3,DYNLL1,HSP90AA1,HSP90AB1,HSP90B1,HSPA1A/HSPA1B,HSPA4,HSPA5,HSPA8,HSPD1,HYOU1,MANF,PA2G4,PARK7,PPIA,RAN,SNRPD2,SSRP1	27	3
Cancer,Endocrine System Disorders,Organismal Injury and Abnormalities,Respiratory Disease	Extensive stage metastatic small cell lung cancer	2.36e-06	HSP90AA1,HSP90AB1,HSP90B1	3	3
Cancer,Endocrine System Disorders,Organismal Injury and Abnormalities,Respiratory Disease	Extensive stage extensive stage small cell lung cancer	2.36e-06	HSP90AA1,HSP90AB1,HSP90B1	3	3
Cancer,Organismal Injury and Abnormalities,Respiratory Disease	Advanced EGFR exon 19 insertion positive adenocarcinoma of lung	2.36e-06	HSP90AA1,HSP90AB1,HSP90B1	3	3
Organismal Injury and Abnormalities,Respiratory Disease	Malignant pleural effusion	2.36e-06	HSP90AA1,HSP90AB1,HSP90B1	3	3
Cancer,Organismal Injury and Abnormalities,Respiratory Disease	Stage IV recurrent squamous cell lung cancer	2.36e-06	HSP90AA1,HSP90AB1,HSP90B1	3	3
Cancer,Gastrointestinal Disease,Organismal Injury and Abnormalities,Respiratory Disease	Undifferentiated nasopharyngeal nonkeratinizing carcinoma	2.36e-06	HSP90AA1,HSP90AB1,HSP90B1	3	3
Cancer,Endocrine System Disorders,Organismal Injury and Abnormalities,Respiratory Disease	Limited disease stage limited stage small cell lung cancer	2.36e-06	HSP90AA1,HSP90AB1,HSP90B1	3	3
Cancer,Organismal Injury and Abnormalities,Respiratory Disease	TNM stage T1 laryngeal squamous cell carcinoma	2.36e-06	HSP90AA1,HSP90AB1,HSP90B1	3	3
Cancer,Endocrine System Disorders,Organismal Injury and Abnormalities	Stage I adrenal cortex carcinoma	2.36e-06	HSP90AA1,HSP90AB1,HSP90B1	3	3
Cancer,Organismal Injury and Abnormalities,Respiratory Disease	Stage III-IVB laryngeal squamous cell carcinoma	2.36e-06	HSP90AA1,HSP90AB1,HSP90B1	3	3
Cancer,Endocrine System Disorders,Organismal Injury and Abnormalities	Stage IV adrenal cortex carcinoma	2.36e-06	HSP90AA1,HSP90AB1,HSP90B1	3	3
Cancer,Organismal Injury and Abnormalities,Respiratory Disease	Stage III ALK fusion negative EGFR mutation negative non-small cell lung carcinoma	2.36e-06	HSP90AA1,HSP90AB1,HSP90B1	3	3
Cancer,Gastrointestinal Disease,Organismal Injury and Abnormalities,Respiratory Disease	Stage II-III non-keratinizing nasopharyngeal carcinoma	2.36e-06	HSP90AA1,HSP90AB1,HSP90B1	3	3
Cancer,Gastrointestinal Disease,Organismal Injury and Abnormalities,Respiratory Disease	TNM stage T1 oropharyngeal squamous-cell carcinoma	2.36e-06	HSP90AA1,HSP90AB1,HSP90B1	3	3
Cancer,Gastrointestinal Disease,Hepatic System Disease,Organismal Injury and Abnormalities	Recurrent biliary tract cancer	2.36e-06	HSP90AA1,HSP90AB1,HSP90B1	3	3
Cancer,Organismal Injury and Abnormalities,Respiratory Disease	TNM stage T3 laryngeal squamous cell carcinoma	2.36e-06	HSP90AA1,HSP90AB1,HSP90B1	3	3
Cancer,Endocrine System Disorders,Organismal Injury and Abnormalities,Respiratory Disease	TNM stage M1a extensive stage small cell lung cancer	2.36e-06	HSP90AA1,HSP90AB1,HSP90B1	3	3
Cancer,Endocrine System Disorders,Organismal Injury and Abnormalities	Stage III adrenal cortex carcinoma	2.36e-06	HSP90AA1,HSP90AB1,HSP90B1	3	3
Cancer,Gastrointestinal Disease,Organismal Injury and Abnormalities,Respiratory Disease	Stage III-IVB hypopharyngeal squamous cell carcinoma	2.36e-06	HSP90AA1,HSP90AB1,HSP90B1	3	3
Cancer,Endocrine System Disorders,Organismal Injury and Abnormalities	Stage 2 adrenocortical carcinoma	2.36e-06	HSP90AA1,HSP90AB1,HSP90B1	3	3
Cancer,Organismal Injury and Abnormalities,Renal and Urological Disease	TNM stage T2-4aN0M0 muscle invasive bladder cancer	2.36e-06	HSP90AA1,HSP90AB1,HSP90B1	3	3
Gastrointestinal Disease,Hepatic System Disease,Organismal Injury and Abnormalities	Drug-induced liver disease	2.69e-06	HSP90AA1,HSP90AB1,HSP90B1,MANF	4	3
Cancer,Gastrointestinal Disease,Organismal Injury and Abnormalities	Recurrent HER2 negative gastroesophageal junction adenocarcinoma	3.76e-06	HSP90AA1,HSP90AB1,HSP90B1	3	3
Cancer,Organismal Injury and Abnormalities,Respiratory Disease	EGFR L858R mutation positive EGFR T790M mutation positive non-squamous non-small cell lung cancer	3.76e-06	HSP90AA1,HSP90AB1,HSP90B1	3	3
Cancer,Gastrointestinal Disease,Hepatic System Disease,Organismal Injury and Abnormalities	Klatskin tumor	3.76e-06	HSP90AA1,HSP90AB1,HSP90B1	3	3
Cancer,Organismal Injury and Abnormalities,Respiratory Disease	Stage IIIB locally advanced lung adenocarcinoma	3.76e-06	HSP90AA1,HSP90AB1,HSP90B1	3	3
Cancer,Organismal Injury and Abnormalities,Respiratory Disease	Sarcomatoid malignant pleural mesothelioma	3.76e-06	HSP90AA1,HSP90AB1,HSP90B1	3	3
Cancer,Endocrine System Disorders,Gastrointestinal Disease,Organismal Injury and Abnormalities	Locally advanced BRCA1 mutation positive pancreatic adenocarcinoma	3.76e-06	HSP90AA1,HSP90AB1,HSP90B1	3	3
Cancer,Organismal Injury and Abnormalities,Respiratory Disease	Stage IIIB EGFR activating mutation positive adenocarcinoma of the lung	3.76e-06	HSP90AA1,HSP90AB1,HSP90B1	3	3
Cancer,Endocrine System Disorders,Organismal Injury and Abnormalities	Metastatic poorly differentiated neuroendocrine carcinoma	3.76e-06	HSP90AA1,HSP90AB1,HSP90B1	3	3
Cancer,Hematological Disease,Immunological Disease,Organismal Injury and Abnormalities	Relapsed nasal type extranodal NK-/T-cell lymphoma	3.76e-06	HSP90AA1,HSP90AB1,HSP90B1	3	3
Cancer,Neurological Disease,Organismal Injury and Abnormalities	Recurrent intracranial ependymoma	3.76e-06	HSP90AA1,HSP90AB1,HSP90B1	3	3
Cancer,Gastrointestinal Disease,Organismal Injury and Abnormalities,Respiratory Disease	Recurrent nasopharyngeal carcinoma	3.76e-06	HSP90AA1,HSP90AB1,HSP90B1	3	3
Cancer,Organismal Injury and Abnormalities,Respiratory Disease	Locally advanced laryngeal squamous cell carcinoma	3.76e-06	HSP90AA1,HSP90AB1,HSP90B1	3	3
Cancer,Endocrine System Disorders,Gastrointestinal Disease,Organismal Injury and Abnormalities	Locally advanced BRCA2 mutation positive pancreatic adenocarcinoma	3.76e-06	HSP90AA1,HSP90AB1,HSP90B1	3	3
Cancer,Organismal Injury and Abnormalities,Respiratory Disease	EGFR exon 19 deletion positive EGFR T790M mutation positive non-squamous non-small cell lung cancer	3.76e-06	HSP90AA1,HSP90AB1,HSP90B1	3	3
Cancer,Gastrointestinal Disease,Organismal Injury and Abnormalities,Respiratory Disease	Locally advanced hypopharyngeal squamous cell carcinoma	3.76e-06	HSP90AA1,HSP90AB1,HSP90B1	3	3
Cancer,Endocrine System Disorders,Gastrointestinal Disease,Organismal Injury and Abnormalities	Locally advanced PALB2 mutation positive pancreatic adenocarcinoma	3.76e-06	HSP90AA1,HSP90AB1,HSP90B1	3	3
Cancer,Organismal Injury and Abnormalities,Respiratory Disease	Stage IV EGFR sensitizing mutation positive lung adenocarcinoma	3.76e-06	HSP90AA1,HSP90AB1,HSP90B1	3	3
Cancer,Organismal Injury and Abnormalities,Respiratory Disease,Tumor Morphology	Progressive EGFR exon 21 L858R activating mutation positive non-small cell lung cancer	3.76e-06	HSP90AA1,HSP90AB1,HSP90B1	3	3
Cancer,Hematological Disease,Immunological Disease,Organismal Injury and Abnormalities	Refractory nasal type extranodal NK-/T-cell lymphoma	3.76e-06	HSP90AA1,HSP90AB1,HSP90B1	3	3
Cancer,Organismal Injury and Abnormalities,Renal and Urological Disease	Invasive bladder carcinoma	4.41e-06	HSP90AA1,HSP90AB1,HSP90B1,HSPA1A/HSPA1B	4	3
Cancer,Gastrointestinal Disease,Organismal Injury and Abnormalities,Respiratory Disease	Locally advanced oropharyngeal squamous-cell carcinoma	5.63e-06	HSP90AA1,HSP90AB1,HSP90B1	3	3
Cancer,Organismal Injury and Abnormalities,Respiratory Disease	EGFR exon 19 sensitizing mutation negative non-small cell lung cancer	5.63e-06	HSP90AA1,HSP90AB1,HSP90B1	3	3
Cancer,Organismal Injury and Abnormalities	Locally recurrent head and neck squamous cell carcinoma	5.63e-06	HSP90AA1,HSP90AB1,HSP90B1	3	3
Cancer,Organismal Injury and Abnormalities,Respiratory Disease	EGFR exon 21 sensitizing mutation negative non-small cell lung cancer	5.63e-06	HSP90AA1,HSP90AB1,HSP90B1	3	3
Cancer,Endocrine System Disorders,Organismal Injury and Abnormalities,Reproductive System Disease	BRCA mutation negative epithelial ovarian cancer	5.63e-06	HSP90AA1,HSP90AB1,HSP90B1	3	3
Cancer,Gastrointestinal Disease,Organismal Injury and Abnormalities	Metastatic HER2 non-overexpressing gastroesophageal carcinoma	5.63e-06	HSP90AA1,HSP90AB1,HSP90B1	3	3
Cancer,Organismal Injury and Abnormalities,Respiratory Disease	EGFR exon 20 sensitizing mutation negative non-small cell lung cancer	5.63e-06	HSP90AA1,HSP90AB1,HSP90B1	3	3
Cancer,Organismal Injury and Abnormalities	Metastatic CD274 positive head and neck squamous cell carcinoma	5.63e-06	HSP90AA1,HSP90AB1,HSP90B1	3	3
Cancer,Gastrointestinal Disease,Organismal Injury and Abnormalities	Locoregional gastric cancer	5.63e-06	HSP90AA1,HSP90AB1,HSP90B1	3	3
Cancer,Hematological Disease,Immunological Disease,Organismal Injury and Abnormalities	Diffuse large B-cell lymphoma transformed from indolent lymphoma	5.63e-06	HSP90AA1,HSP90AB1,HSP90B1	3	3
Cancer,Organismal Injury and Abnormalities,Renal and Urological Disease	Mixed urothelial bladder carcinoma	5.63e-06	HSP90AA1,HSP90AB1,HSP90B1	3	3
Cancer,Gastrointestinal Disease,Hepatic System Disease,Organismal Injury and Abnormalities	Hepatitis C virus-related hepatocellular carcinoma	6.82e-06	HSP90B1,HSPA5,HSPA8,HSPD1	4	3
Cancer,Organismal Injury and Abnormalities,Respiratory Disease	Stage IV mixed cell non-small cell lung carcinoma	8.01e-06	HSP90AA1,HSP90AB1,HSP90B1	3	3
Cancer,Gastrointestinal Disease,Hepatic System Disease,Organismal Injury and Abnormalities	Locally advanced liver cholangiocarcinoma	8.01e-06	HSP90AA1,HSP90AB1,HSP90B1	3	3
Cell-To-Cell Signaling and Interaction,Cellular Compromise,Cellular Function and Maintenance	Endoplasmic reticulum stress response of cervical cancer cell lines	8.01e-06	CALR,HSP90B1,HSPA5	3	3
Cancer,Organismal Injury and Abnormalities,Respiratory Disease	Stage IV EGFR sensitizing mutation positive non-squamous non-small cell lung carcinoma	8.01e-06	HSP90AA1,HSP90AB1,HSP90B1	3	3
Cancer,Organismal Injury and Abnormalities,Respiratory Disease	CD274 positive laryngeal squamous cell carcinoma	8.01e-06	HSP90AA1,HSP90AB1,HSP90B1	3	3
Cancer,Organismal Injury and Abnormalities,Renal and Urological Disease	Infiltrating urothelial transitional cell bladder carcinoma	8.01e-06	HSP90AA1,HSP90AB1,HSP90B1	3	3
Cancer,Gastrointestinal Disease,Organismal Injury and Abnormalities	CD274 positive oral squamous cell carcinoma	8.01e-06	HSP90AA1,HSP90AB1,HSP90B1	3	3
Cancer,Organismal Injury and Abnormalities,Respiratory Disease	Primary EGFR mutation positive non-small cell lung carcinoma	8.01e-06	HSP90AA1,HSP90AB1,HSP90B1	3	3
Cancer,Gastrointestinal Disease,Organismal Injury and Abnormalities,Respiratory Disease	CD274 positive hypopharyngeal squamous cell carcinoma	8.01e-06	HSP90AA1,HSP90AB1,HSP90B1	3	3
Cancer,Gastrointestinal Disease,Organismal Injury and Abnormalities	Locally advanced HER2 non-overexpressing MET positive gastroesophageal carcinoma	8.01e-06	HSP90AA1,HSP90AB1,HSP90B1	3	3
Cancer,Gastrointestinal Disease,Organismal Injury and Abnormalities	HER2 non-overexpressing MET positive gastric carcinoma	8.01e-06	HSP90AA1,HSP90AB1,HSP90B1	3	3
Cancer,Endocrine System Disorders,Organismal Injury and Abnormalities	Grade 3 neuroendocrine carcinoma	8.01e-06	HSP90AA1,HSP90AB1,HSP90B1	3	3
Cancer,Gastrointestinal Disease,Organismal Injury and Abnormalities	Metastatic HER2 negative gastroesophageal junction adenocarcinoma	8.01e-06	HSP90AA1,HSP90AB1,HSP90B1	3	3
Cancer,Gastrointestinal Disease,Organismal Injury and Abnormalities,Respiratory Disease	CD274 positive oropharyngeal squamous cell carcinoma	8.01e-06	HSP90AA1,HSP90AB1,HSP90B1	3	3
Cancer,Organismal Injury and Abnormalities,Respiratory Disease	ALK fusion negative EGFR mutation negative nonsquamous non-small cell lung carcinoma	8.01e-06	HSP90AA1,HSP90AB1,HSP90B1	3	3
Cancer,Organismal Injury and Abnormalities,Reproductive System Disease	Stage II-III invasive breast carcinoma	8.9e-06	DNAJB6,HSP90AA1,HSP90AB1,HSP90B1	4	3
Cell Death and Survival,Cellular Compromise	Cytotoxicity of cells	8.91e-17	CCL5,CD2,CD28,CD48,CD6,GZMB,KLRC1,KLRC4-KLRK1/KLRK1,KLRD1,PRF1,SLAMF6,SLAMF7	12	4
Cell-To-Cell Signaling and Interaction,Hematological System Development and Function,Immune Cell Trafficking,Inflammatory Response	Activation of lymphocytes	4.83e-16	CCL5,CD2,CD28,CD3E,CD6,CD8A,CD8B,ITK,KLRC4-KLRK1/KLRK1,KLRD1,PRF1,SLA2,SLAMF7	13	4
Cancer,Hematological Disease,Immunological Disease,Organismal Injury and Abnormalities	Mature B-cell lymphoma	7.45e-16	BCL11B,CCL5,CD2,CD3D,CD3E,CD3G,CD48,CD5,CD6,CD8A,GZMA,GZMK,IKZF3,IL2RB,IL2RG,KLRC3,PDCD1,PRF1,SLAMF7	19	4
Cell-To-Cell Signaling and Interaction,Hematological System Development and Function,Immune Cell Trafficking,Inflammatory Response	Activation of leukocytes	1.01e-14	CCL5,CD2,CD28,CD3E,CD48,CD6,CD8A,CD8B,ITK,KLRC4-KLRK1/KLRK1,KLRD1,PRF1,SLA2,SLAMF7	14	4
Cell-To-Cell Signaling and Interaction,Hematological System Development and Function,Immune Cell Trafficking,Inflammatory Response	Activation of T lymphocytes	3.02e-14	CCL5,CD2,CD28,CD3E,CD8A,CD8B,ITK,KLRC4-KLRK1/KLRK1,KLRD1,PRF1,SLA2	11	4
Cancer,Hematological Disease,Organismal Injury and Abnormalities	Mature lymphocytic neoplasm	5.07e-14	BCL11B,CCL5,CD2,CD28,CD3D,CD3E,CD3G,CD48,CD5,CD6,CD8A,FCMR,GZMA,GZMB,GZMK,IKZF3,IL2RB,IL2RG,KLRC1,KLRC3,KLRC4-KLRK1/KLRK1,KLRD1,PDCD1,PRF1,SH2D2A,SLAMF7	26	4
Cell Death and Survival,Cellular Compromise	Cytotoxicity of lymphocytes	1.41e-13	CCL5,CD2,CD48,CD6,KLRC1,KLRC4-KLRK1/KLRK1,KLRD1,PRF1,SLAMF6	9	4
Cellular Development,Cellular Growth and Proliferation,Hematological System Development and Function,Lymphoid Tissue Structure and Development	Proliferation of lymphocytes	2.78e-13	CCL5,CD2,CD28,CD3E,CD48,CD5,CD6,CD8A,IL2RB,IL2RG,KLRC4-KLRK1/KLRK1,PDCD1,SLAMF7	13	4
Cancer,Hematological Disease,Immunological Disease,Organismal Injury and Abnormalities	Mature B-cell neoplasm	2.97e-13	BCL11B,CCL5,CD2,CD28,CD3D,CD3E,CD3G,CD48,CD5,CD6,CD8A,FCMR,GZMA,GZMK,IKZF3,IL2RB,IL2RG,KLRC3,KLRC4-KLRK1/KLRK1,PDCD1,PRF1,SH2D2A,SLAMF7	23	4
Cellular Development,Cellular Growth and Proliferation	Proliferation of blood cells	3.35e-13	CCL5,CD2,CD28,CD3E,CD48,CD5,CD6,CD8A,IL2RB,IL2RG,KLRC4-KLRK1/KLRK1,PDCD1,RAC2,SLAMF7	14	4
Cancer,Hematological Disease,Immunological Disease,Organismal Injury and Abnormalities	Mature B cell malignant tumor	7.23e-13	BCL11B,CCL5,CD2,CD28,CD3D,CD3E,CD3G,CD48,CD5,CD6,CD8A,GZMA,GZMK,IKZF3,IL2RB,IL2RG,KLRC3,KLRC4-KLRK1/KLRK1,PDCD1,PRF1,SLAMF7	21	4
Cancer,Hematological Disease,Immunological Disease,Organismal Injury and Abnormalities	High-grade lymphoma	4.72e-12	BCL11B,CD2,CD3D,CD3E,CD3G,CD5,GZMB,IKZF3,IL2RB,IL2RG,KLRC3,PDCD1,PRF1,SLAMF7	14	4
Cancer,Hematological Disease,Immunological Disease,Organismal Injury and Abnormalities	Non-Hodgkin lymphoma	5.02e-12	BCL11B,CCL5,CD2,CD28,CD3D,CD3E,CD3G,CD48,CD5,CD6,CD8A,GZMA,GZMB,GZMK,IKZF3,IL2RB,IL2RG,KLRC1,KLRC3,PDCD1,PRF1,SLAMF7	22	4
Hematological Disease,Immunological Disease,Organismal Injury and Abnormalities	B-cell lymphoproliferative disorder	1.57e-11	BCL11B,CCL5,CD2,CD28,CD3D,CD3E,CD3G,CD48,CD5,CD6,CD8A,FCMR,GZMA,GZMK,IKZF3,IL2RB,IL2RG,ITK,KLRC3,KLRC4-KLRK1/KLRK1,PDCD1,PRF1,SH2D2A,SLAMF7	24	4
Cellular Development,Cellular Growth and Proliferation,Hematological System Development and Function,Lymphoid Tissue Structure and Development	Cell proliferation of T lymphocytes	1.9e-11	CCL5,CD2,CD28,CD3E,CD5,CD6,CD8A,IL2RB,IL2RG,KLRC4-KLRK1/KLRK1,PDCD1	11	4
Cancer,Hematological Disease,Immunological Disease,Organismal Injury and Abnormalities	B cell cancer	2.53e-11	BCL11B,CCL5,CD2,CD28,CD3D,CD3E,CD3G,CD48,CD5,CD6,CD8A,FCMR,GZMA,GZMK,IKZF3,IL2RB,IL2RG,KLRC3,KLRC4-KLRK1/KLRK1,PDCD1,PRF1,SH2D2A,SLAMF7	23	4
Hematological Disease,Immunological Disease,Organismal Injury and Abnormalities	Lymphoproliferative disorder	3.58e-11	BCL11B,CCL5,CD2,CD28,CD3D,CD3E,CD3G,CD48,CD5,CD6,CD8A,FCMR,GZMA,GZMB,GZMK,IKZF3,IL2RB,IL2RG,ITK,KLRC1,KLRC3,KLRC4-KLRK1/KLRK1,KLRD1,PDCD1,PRF1,SH2D2A,SLAMF7	27	4
Cancer,Hematological Disease,Immunological Disease,Organismal Injury and Abnormalities	Aggressive non-Hodgkin lymphoma	3.61e-11	BCL11B,CD3D,CD3E,CD3G,CD5,GZMB,IKZF3,IL2RB,IL2RG,KLRC3,PDCD1,PRF1,SLAMF7	13	4
Cancer,Hematological Disease,Immunological Disease,Organismal Injury and Abnormalities	Plasma cell dyscrasia	4.45e-11	CCL5,CD2,CD28,CD3D,CD3G,CD48,CD5,CD6,CD8A,GZMA,GZMK,KLRC4-KLRK1/KLRK1,PDCD1,PRF1,SLAMF7	15	4
Cancer,Hematological Disease,Immunological Disease,Organismal Injury and Abnormalities	Neoplasia of leukocytes	5.22e-11	BCL11B,CCL5,CD2,CD28,CD3D,CD3E,CD3G,CD48,CD5,CD6,CD8A,FCMR,GZMA,GZMB,GZMK,IKZF3,IL2RB,IL2RG,KLRC1,KLRC3,KLRC4-KLRK1/KLRK1,KLRD1,PDCD1,PRF1,SH2D2A,SLAMF7	26	4
Cancer,Hematological Disease,Organismal Injury and Abnormalities	Hematologic cancer of cells	1.04e-10	BCL11B,CCL5,CD2,CD28,CD3D,CD3E,CD3G,CD48,CD5,CD6,CD8A,FCMR,GZMA,GZMB,GZMK,IKZF3,IL2RB,IL2RG,KLRC1,KLRC3,KLRD1,PDCD1,PRF1,SH2D2A,SLAMF7	25	4
Gastrointestinal Disease,Organismal Injury and Abnormalities	Chronic periodontal disease	1.09e-10	CCL5,CD3D,CD6,CD8A,GZMA,GZMB,IL2RB,PRF1	8	4
Cancer,Hematological Disease,Immunological Disease,Organismal Injury and Abnormalities	Tumorigenesis of lymphocytes	1.39e-10	BCL11B,CCL5,CD2,CD28,CD3D,CD3E,CD3G,CD48,CD5,CD6,CD8A,FCMR,GZMA,GZMB,GZMK,IKZF3,IL2RB,IL2RG,KLRC1,KLRC3,KLRC4-KLRK1/KLRK1,PDCD1,PRF1,SH2D2A,SLAMF7	25	4
Gastrointestinal Disease,Organismal Injury and Abnormalities	Periodontal disease	1.86e-10	CCL5,CD3D,CD6,CD8A,GZMA,GZMB,IL2RB,PDCD1,PRF1	9	4
Cancer,Hematological Disease,Immunological Disease,Organismal Injury and Abnormalities	Lymphocytic cancer	3.23e-10	BCL11B,CCL5,CD2,CD28,CD3D,CD3E,CD3G,CD48,CD5,CD6,CD8A,FCMR,GZMA,GZMB,GZMK,IKZF3,IL2RB,IL2RG,KLRC1,KLRC3,KLRC4-KLRK1/KLRK1,KLRD1,PDCD1,PRF1,SH2D2A,SLAMF7	26	4
Cancer,Hematological Disease,Organismal Injury and Abnormalities	Malignant lymphocytic neoplasm	3.23e-10	BCL11B,CCL5,CD2,CD28,CD3D,CD3E,CD3G,CD48,CD5,CD6,CD8A,FCMR,GZMA,GZMB,GZMK,IKZF3,IL2RB,IL2RG,KLRC1,KLRC3,KLRC4-KLRK1/KLRK1,KLRD1,PDCD1,PRF1,SH2D2A,SLAMF7	26	4
Cell-To-Cell Signaling and Interaction	Communication of cells	4.55e-10	CCL5,CD2,CD28,CD3E,CD3G,IL2RB,IL2RG,ITK,KLRC1,KLRC4-KLRK1/KLRK1,KLRD1,PDCD1,RAC2,SH2D2A,TRAT1	15	4
Cellular Function and Maintenance	Cellular homeostasis	1e-09	CCL5,CD2,CD28,CD3E,CD5,CD6,CD8A,GPR171,GZMA,GZMB,GZMK,IL2RB,IL2RG,ITK,PDCD1,PRF1,SLA2	17	4
Cell Signaling,Molecular Transport,Vitamin and Mineral Metabolism	Mobilization of Ca2+	1.22e-09	CCL5,CD2,CD28,CD3E,CD48,ITK,KLRC4-KLRK1/KLRK1,SH2D2A,TRAT1	9	4
Cellular Development,Cellular Growth and Proliferation,Embryonic Development,Hematological System Development and Function,Hematopoiesis,Lymphoid Tissue Structure and Development,Organ Development,Organismal Development,Tissue Development	Lymphopoiesis	1.74e-09	CD2,CD28,CD5,CD6,IL2RB,IL2RG,PDCD1,PRF1	8	4
Cancer,Hematological Disease,Immunological Disease,Organismal Injury and Abnormalities	Recurrent grade 3 follicular lymphoma	1.98e-09	CD3D,CD3E,CD3G,IL2RB,IL2RG	5	4
Cancer,Hematological Disease,Immunological Disease,Organismal Injury and Abnormalities	Waldenström macroglobulinemia	2.56e-09	CCL5,CD2,CD3D,CD3G,CD5,CD6,CD8A,GZMA,GZMK,PRF1	10	4
Cell Death and Survival,Cellular Compromise	Cytotoxicity of natural killer cells	2.84e-09	CD2,CD48,CD6,KLRC4-KLRK1/KLRK1,KLRD1,SLAMF6	6	4
Cancer,Endocrine System Disorders,Neurological Disease,Organismal Injury and Abnormalities,Reproductive System Disease	Adamantinomatous craniopharyngioma	3.74e-09	CD8A,GZMA,GZMB,PDCD1,PRF1	5	4
Cell-mediated Immune Response,Cellular Development,Cellular Function and Maintenance,Cellular Growth and Proliferation,Embryonic Development,Hematological System Development and Function,Hematopoiesis,Lymphoid Tissue Structure and Development,Organ Development,Organismal Development,Tissue Development	T cell development	4.31e-09	CD2,CD28,CD5,CD6,IL2RB,IL2RG,PDCD1	7	4
Cell Signaling,Cellular Function and Maintenance,Molecular Transport,Vitamin and Mineral Metabolism	Flux of Ca2+	5.98e-09	CCL5,CD2,CD28,CD3E,CD8A,GPR171,ITK,SLA2	8	4
Immunological Disease,Organismal Injury and Abnormalities	Deficiency of cell-mediated immunity	7.12e-09	BCL11B,CD3D,CD3E,CD3G,IL2RG,RAC2	6	4
Cancer,Hematological Disease,Immunological Disease,Organismal Injury and Abnormalities	Aggressive mature B-cell lymphoma	8.25e-09	BCL11B,CD3D,CD3E,CD3G,CD5,IKZF3,IL2RB,IL2RG,KLRC3,PDCD1,SLAMF7	11	4
Cancer,Hematological Disease,Immunological Disease,Organismal Injury and Abnormalities	Relapsed large-cell diffuse lymphoma	1.12e-08	CD3D,CD3E,CD3G,IL2RB,IL2RG,PDCD1	6	4
Cancer,Hematological Disease,Immunological Disease,Organismal Injury and Abnormalities	Recurrent large-cell diffuse lymphoma	1.12e-08	CD3D,CD3E,CD3G,IL2RB,IL2RG,PDCD1	6	4
Cancer,Hematological Disease,Immunological Disease,Organismal Injury and Abnormalities	Large-cell lymphoma	1.19e-08	CD3D,CD3E,CD3G,CD5,IKZF3,IL2RB,IL2RG,PDCD1,PRF1,SLAMF7	10	4
Cancer,Dermatological Diseases and Conditions,Hematological Disease,Immunological Disease,Organismal Injury and Abnormalities	Non-Hodgkin cutaneous lymphoma	1.37e-08	CD2,CD28,CD48,CD5,IL2RB,IL2RG,PDCD1,PRF1	8	4
Cancer,Hematological Disease,Immunological Disease,Organismal Injury and Abnormalities	Recurrent aggressive non-Hodgkin lymphoma	1.71e-08	CD3D,CD3E,CD3G,IL2RB,IL2RG,PDCD1	6	4
Cancer,Hematological Disease,Immunological Disease,Organismal Injury and Abnormalities	Aggressive NK-cell leukemia	1.72e-08	CD2,CD3E,GZMB,KLRD1,PRF1	5	4
Cancer,Hematological Disease,Immunological Disease,Organismal Injury and Abnormalities	Low-grade lymphoma	1.83e-08	CCL5,CD2,CD3D,CD3G,CD5,CD6,CD8A,GZMA,GZMK,IKZF3,IL2RB,IL2RG,PRF1	13	4
Cell-To-Cell Signaling and Interaction	Signal transduction	1.91e-08	CCL5,CD2,CD28,CD3E,CD3G,IL2RB,ITK,KLRC1,KLRC4-KLRK1/KLRK1,KLRD1,RAC2,SH2D2A,TRAT1	13	4
Hereditary Disorder,Immunological Disease,Organismal Injury and Abnormalities	Autosomal recessive immunological disorder	2e-08	CD3D,CD3E,CD3G,CD8A,IL2RB,IL2RG,ITK,PRF1,RAC2	9	4
Cancer,Hematological Disease,Immunological Disease,Organismal Injury and Abnormalities	Relapsed B-cell non-Hodgkin lymphoma	2.17e-08	CD3D,CD3E,CD3G,IL2RB,IL2RG,PDCD1	6	4
Immunological Disease,Organismal Injury and Abnormalities	Systemic autoimmune syndrome	2.56e-08	CCL5,CD28,CD3D,CD5,CD6,GZMA,GZMB,GZMK,IKZF3,IL2RB,IL2RG,ITK,PDCD1,PRF1,SH2D2A,SLAMF6,SLAMF7	17	4
Cell-To-Cell Signaling and Interaction,Hematological System Development and Function	Binding of T lymphocytes	3.4e-08	CCL5,CD2,CD48,CD6,ITGAL,KLRC4-KLRK1/KLRK1	6	4
Immunological Disease,Organismal Injury and Abnormalities	Allergy	3.42e-08	BCL11B,CCL5,CD2,CD48,GZMA,GZMB,IL2RB,IL2RG,PDCD1,PRF1	10	4
Inflammatory Response	Antibody-dependent cell-mediated cytotoxicity	3.84e-08	GZMB,KLRC1,KLRC4-KLRK1/KLRK1,KLRD1,SLAMF6	5	4
Cancer,Organismal Injury and Abnormalities	Refractory malignant tumor	3.87e-08	CD3D,CD3E,CD3G,IL2RB,IL2RG,ITK,KLRC1,PDCD1,SLAMF7	9	4
Cancer,Organismal Injury and Abnormalities	Recurrent cancer	4.29e-08	CD3D,CD3E,CD3G,IL2RB,IL2RG,ITK,KLRC1,PDCD1,SLAMF7	9	4
Cancer,Hematological Disease,Immunological Disease,Organismal Injury and Abnormalities	Adult leukemia	4.65e-08	BCL11B,CD28,CD3D,CD3E,CD3G,IL2RB,IL2RG	7	4
Cell Death and Survival,Organismal Injury and Abnormalities	Cell death of immune cells	5.01e-08	CCL5,CD28,CD48,CD5,GZMA,IL2RB,ITGAL,PDCD1,RAC2	9	4
Immunological Disease,Inflammatory Disease,Organismal Injury and Abnormalities	Immune mediated inflammatory disease	5.68e-08	BCL11B,CCL5,CD2,CD28,CD3D,CD6,GZMA,GZMB,IKZF3,IL2RB,IL2RG,PDCD1,PRF1,RAC2,SH2D2A,SLAMF6,SLAMF7	17	4
Cancer,Organismal Injury and Abnormalities	Relapsed malignant lymphatic system neoplasm	5.81e-08	CD3D,CD3E,CD3G,IL2RB,IL2RG,PDCD1,SLAMF7	7	4
Cancer,Hematological Disease,Immunological Disease,Organismal Injury and Abnormalities	Adult lymphoma	6.02e-08	BCL11B,CD2,CD28,CD48,CD5,IL2RB,IL2RG,PDCD1	8	4
Cancer,Hematological Disease,Immunological Disease,Organismal Injury and Abnormalities	Large-cell diffuse lymphoma	6.43e-08	CD3D,CD3E,CD3G,CD5,IKZF3,IL2RB,IL2RG,PDCD1,SLAMF7	9	4
Cell Death and Survival,Organismal Injury and Abnormalities	Cell death of lymphocytes	6.62e-08	CCL5,CD28,CD5,GZMA,ITGAL,PDCD1,RAC2	7	4
Developmental Disorder,Hereditary Disorder,Immunological Disease,Metabolic Disease,Organismal Injury and Abnormalities	Severe combined immunodeficiency	6.87e-08	BCL11B,CD3D,CD3E,CD3G,IL2RG	5	4
Cancer,Organismal Injury and Abnormalities	Refractory malignant lymphatic system neoplasm	6.91e-08	CD3D,CD3E,CD3G,IL2RB,IL2RG,PDCD1,SLAMF7	7	4
Cancer,Organismal Injury and Abnormalities	Recurrent lymphoid cancer	6.91e-08	CD3D,CD3E,CD3G,IL2RB,IL2RG,PDCD1,SLAMF7	7	4
Cancer,Organismal Injury and Abnormalities	Refractory malignant solid tumor	7.5e-08	CD3D,CD3E,CD3G,IL2RB,IL2RG,ITK,KLRC1,PDCD1	8	4
Cancer,Hematological Disease,Immunological Disease,Organismal Injury and Abnormalities	Follicular lymphoma	8.17e-08	CD3D,CD3E,CD3G,CD5,IL2RB,IL2RG,PDCD1	7	4
Cancer,Organismal Injury and Abnormalities	Relapsed malignant solid tumor	8.48e-08	CD3D,CD3E,CD3G,IL2RB,IL2RG,ITK,KLRC1,PDCD1	8	4
Cancer,Dermatological Diseases and Conditions,Hematological Disease,Immunological Disease,Organismal Injury and Abnormalities	Cutaneous T-cell lymphoma	8.88e-08	CD2,CD28,CD5,IL2RB,IL2RG,PDCD1,PRF1	7	4
Cell-To-Cell Signaling and Interaction,Hematological System Development and Function	Signaling of T lymphocytes	1.11e-07	IL2RB,IL2RG,PDCD1	3	4
Cancer,Hematological Disease,Immunological Disease,Organismal Injury and Abnormalities	Refractory de novo acute lymphocytic leukemia	1.11e-07	CD3D,CD3E,CD3G	3	4
Cancer,Hematological Disease,Organismal Injury and Abnormalities	Mature T-cell or NK-cell neoplasm	1.32e-07	BCL11B,CD2,CD28,CD3E,CD48,CD5,GZMB,IL2RB,IL2RG,KLRC1,KLRD1,PDCD1,PRF1	13	4
Cancer,Organismal Injury and Abnormalities	Recurrent malignant solid tumor	1.36e-07	CD3D,CD3E,CD3G,IL2RB,IL2RG,ITK,KLRC1,PDCD1	8	4
Cancer,Hematological Disease,Immunological Disease,Organismal Injury and Abnormalities	Natural killer cell neoplasm	1.54e-07	CD2,CD3E,CD5,GZMB,IL2RB,KLRD1,PRF1	7	4
Cancer,Hematological Disease,Immunological Disease,Organismal Injury and Abnormalities	Refractory primary mediastinal large B-cell lymphoma	1.67e-07	CD3D,CD3E,CD3G,PDCD1	4	4
Cancer,Hematological Disease,Immunological Disease,Organismal Injury and Abnormalities	Relapsed primary mediastinal large B-cell lymphoma	1.67e-07	CD3D,CD3E,CD3G,PDCD1	4	4
Cancer,Hematological Disease,Organismal Injury and Abnormalities	Relapsed hematologic cancer	1.85e-07	CD3D,CD3E,CD3G,IL2RB,IL2RG,PDCD1,SLAMF7	7	4
Cancer,Hematological Disease,Organismal Injury and Abnormalities	Recurrent hematologic cancer	1.99e-07	CD3D,CD3E,CD3G,IL2RB,IL2RG,PDCD1,SLAMF7	7	4
Cellular Development,Cellular Growth and Proliferation,Hematological System Development and Function,Lymphoid Tissue Structure and Development	Proliferation of CD8+ T lymphocyte	2.6e-07	CD28,CD3E,CD5,CD8A,PDCD1	5	4
Cancer,Hematological Disease,Immunological Disease,Organismal Injury and Abnormalities	Refractory non-Hodgkin lymphoma	3.49e-07	CD3D,CD3E,CD3G,IL2RB,IL2RG,PDCD1	6	4
Cellular Development,Cellular Growth and Proliferation,Connective Tissue Development and Function,Hematological System Development and Function,Lymphoid Tissue Structure and Development,Tissue Development	Proliferation of PBMCs	3.59e-07	CD28,CD48,CD6,IL2RB,PDCD1	5	4
Cancer,Dermatological Diseases and Conditions,Organismal Injury and Abnormalities	BRAF V600 mutation negative cutaneous melanoma	3.88e-07	IL2RB,IL2RG,PDCD1	3	4
Cancer,Hematological Disease,Immunological Disease,Organismal Injury and Abnormalities	Follicular lymphoma	4.02e-07	CD3D,CD3E,CD3G,CD5,IL2RB,IL2RG	6	4
Cancer,Hematological Disease,Immunological Disease,Organismal Injury and Abnormalities	T-cell leukemia	4.11e-07	BCL11B,CD2,CD28,CD3D,CD3E,CD3G,CD5,GZMB	8	4
Gastrointestinal Disease,Organismal Injury and Abnormalities	Benign oral disorder	4.55e-07	BCL11B,CCL5,CD3D,CD6,CD8A,GZMA,GZMB,IL2RB,PDCD1,PRF1	10	4
Cell Death and Survival,Organismal Injury and Abnormalities	Apoptosis of lymphocytes	4.83e-07	CCL5,CD28,CD5,GZMA,PDCD1,RAC2	6	4
Cancer,Hematological Disease,Organismal Injury and Abnormalities	Refractory hematologic cancer	5.44e-07	CD3D,CD3E,CD3G,IL2RB,IL2RG,PDCD1,SLAMF7	7	4
Cancer,Hematological Disease,Immunological Disease,Organismal Injury and Abnormalities	Peripheral T-cell lymphoma	5.61e-07	CD2,CD28,CD5,GZMB,IL2RB,IL2RG,PDCD1,PRF1	8	4
Cellular Movement	Cell movement of blood cells	5.7e-07	BCL11B,CCL5,CD2,CD28,CD48,CD5,GZMB,ITGAL,RAC2	9	4
Cancer,Hematological Disease,Immunological Disease,Organismal Injury and Abnormalities	T-cell non-Hodgkin lymphoma	5.86e-07	BCL11B,CD2,CD28,CD3E,CD48,CD5,GZMB,IL2RB,IL2RG,KLRC1,PDCD1,PRF1	12	4
Cell Death and Survival,Cellular Compromise	Cytotoxicity of T lymphocytes	6.17e-07	CCL5,KLRC1,KLRD1,PRF1	4	4
Cell Death and Survival,Cellular Compromise	Cytotoxicity of peripheral blood natural killer cells	6.19e-07	CD2,CD48,KLRC4-KLRK1/KLRK1	3	4
Cancer,Hematological Disease,Immunological Disease,Organismal Injury and Abnormalities	Natural killer/T-cell lymphoma	7.77e-07	CD2,CD3E,CD5,GZMB,IL2RB,PRF1	6	4
Dermatological Diseases and Conditions,Hematological Disease,Immunological Disease,Organismal Injury and Abnormalities	Lymphoproliferative disorder of the skin	8.06e-07	CD2,CD28,CD48,CD5,IL2RB,IL2RG,KLRC1,PDCD1,PRF1	9	4
Cancer,Hematological Disease,Immunological Disease,Organismal Injury and Abnormalities	Mature T-cell neoplasm	8.14e-07	BCL11B,CD2,CD28,CD3E,CD48,CD5,GZMB,IL2RB,IL2RG,KLRC1,PDCD1,PRF1	12	4
Cancer,Hematological Disease,Immunological Disease,Organismal Injury and Abnormalities	Diffuse lymphoma	9.19e-07	BCL11B,CD2,CD3D,CD3E,CD3G,CD5,IKZF3,IL2RB,IL2RG,KLRC3,PDCD1,SLAMF7	12	4
Cancer,Hematological Disease,Immunological Disease,Organismal Injury and Abnormalities	Newly diagnosed adult B-cell acute lymphoblastic leukemia	9.27e-07	CD3D,CD3E,CD3G	3	4
Cancer,Hematological Disease,Immunological Disease,Organismal Injury and Abnormalities	Adult Philadelphia chromosome positive B-cell acute lymphoblastic leukemia	9.27e-07	CD3D,CD3E,CD3G	3	4
Cell-To-Cell Signaling and Interaction,Hematological System Development and Function,Immune Cell Trafficking	Binding of antigen presenting cells	1.04e-06	CD2,CD48,CD6,ITGAL	4	4
Cancer,Hematological Disease,Immunological Disease,Organismal Injury and Abnormalities	Lymphocytic leukemia	1.07e-06	BCL11B,CD2,CD28,CD3D,CD3E,CD3G,CD48,CD5,FCMR,GZMB,IKZF3,KLRD1,PDCD1,PRF1,SH2D2A	15	4
Cell Death and Survival,Cellular Compromise	Cytotoxicity of tumor cell lines	1.31e-06	GZMB,KLRC4-KLRK1/KLRK1,PRF1,SLAMF6	4	4
Cancer,Organismal Injury and Abnormalities,Renal and Urological Disease	Unresectable renal cancer	1.47e-06	IL2RB,IL2RG,ITK,PDCD1	4	4
Cellular Development,Cellular Growth and Proliferation,Connective Tissue Development and Function,Hematological System Development and Function,Lymphoid Tissue Structure and Development,Tissue Development	Proliferation of peripheral blood lymphocytes	1.47e-06	CD28,CD48,CD6,PDCD1	4	4
Free Radical Scavenging	Production of reactive oxygen species	1.64e-06	CCL5,CD28,GZMA,GZMB,GZMK,PRF1,RAC2	7	4
Cancer,Hematological Disease,Immunological Disease,Organismal Injury and Abnormalities	Adult acute leukemia	1.73e-06	CD3D,CD3E,CD3G,IL2RB,IL2RG	5	4
Cancer,Hematological Disease,Immunological Disease,Organismal Injury and Abnormalities	T-cell malignant neoplasm	1.78e-06	BCL11B,CD2,CD28,CD3D,CD3E,CD3G,CD48,CD5,GZMB,IL2RB,IL2RG,KLRC1,PDCD1,PRF1	14	4
Cell Death and Survival,Organismal Injury and Abnormalities	Apoptosis of T lymphocytes	2.16e-06	CCL5,CD28,GZMA,PDCD1,RAC2	5	4
Immunological Disease,Organismal Injury and Abnormalities	Immunodeficiency	2.17e-06	BCL11B,CD3D,CD3E,CD3G,IL2RB,IL2RG,PRF1,RAC2	8	4
Cell Signaling,Post-Translational Modification	Tyrosine phosphorylation of protein	2.27e-06	CCL5,CD2,CD28,CD8A,CD8B	5	4
Cancer,Dermatological Diseases and Conditions,Organismal Injury and Abnormalities,Tumor Morphology	Progressive BRAF V600 mutation positive cutaneous melanoma	2.42e-06	IL2RB,IL2RG,PDCD1	3	4
Hereditary Disorder,Immunological Disease,Organismal Injury and Abnormalities	Autosomal recessive immunodeficiency	2.46e-06	CD3D,CD3E,CD3G,IL2RB,IL2RG,RAC2	6	4
Cancer,Organismal Injury and Abnormalities,Renal and Urological Disease	Metastatic renal clear cell adenocarcinoma	2.72e-06	IL2RB,IL2RG,ITK,PDCD1	4	4
Cancer,Hematological Disease,Immunological Disease,Organismal Injury and Abnormalities	Nasal type extranodal NK-/T-cell lymphoma	3.09e-06	CD2,CD3E,CD5,GZMB,PRF1	5	4
Immunological Disease,Organismal Injury and Abnormalities	Primary immunodeficiency disorder	3.63e-06	BCL11B,CD3D,CD3E,CD3G,IL2RG,PRF1	6	4
Cell-To-Cell Signaling and Interaction	Binding of blood cells	3.65e-06	CCL5,CD2,CD48,CD6,GZMB,ITGAL,KLRC4-KLRK1/KLRK1	7	4
Cell Death and Survival	Cytolysis of lymphocytes	3.99e-06	CD48,KLRC4-KLRK1/KLRK1,PRF1	3	4
Cell-To-Cell Signaling and Interaction,Hematological System Development and Function,Immune Cell Trafficking	Adhesion of antigen presenting cells	3.99e-06	CD2,CD48,ITGAL	3	4
Cell Death and Survival	Cytolysis of tumor cell lines	4.25e-06	CD48,KLRC4-KLRK1/KLRK1,PRF1,SLAMF7	4	4
Cell-To-Cell Signaling and Interaction,Cellular Growth and Proliferation	Stimulation of cells	4.31e-06	CCL5,CD2,CD28,IL2RB,KLRC4-KLRK1/KLRK1	5	4
Hereditary Disorder,Neurological Disease,Organismal Injury and Abnormalities	Tourette syndrome	4.62e-06	GZMB,KLRC1,KLRC3,KLRD1	4	4
Cell Death and Survival,Cellular Compromise	Cytotoxicity of leukemia cell lines	4.98e-06	KLRC4-KLRK1/KLRK1,PRF1,SLAMF6	3	4
Cancer,Organismal Injury and Abnormalities,Renal and Urological Disease	Resectable muscle invasive bladder cancer	5.13e-06	IL2RB,PDCD1	2	4
Cell Death and Survival,Cellular Compromise	Cytotoxicity of keratinocyte cancer cell lines	5.13e-06	GZMB,PRF1	2	4
Cancer,Organismal Injury and Abnormalities	Completely resected melanoma	5.13e-06	IL2RB,PDCD1	2	4
Cell Cycle,Gene Expression	Binding of EBS/AP1 response element	5.13e-06	CD2,CD28	2	4
Cancer,Dermatological Diseases and Conditions,Organismal Injury and Abnormalities	CD274 negative cutaneous melanoma	5.13e-06	IL2RB,PDCD1	2	4
Immunological Disease,Inflammatory Disease,Organismal Injury and Abnormalities	Systemic lupus erythematosus	5.43e-06	CCL5,GZMA,GZMB,IKZF3,IL2RB,IL2RG,PDCD1,SLAMF6,SLAMF7	9	4
Cancer,Organismal Injury and Abnormalities,Renal and Urological Disease	Stage IV renal cancer	5.43e-06	IL2RB,IL2RG,ITK,PDCD1	4	4
Cellular Movement	Migration of blood cells	5.79e-06	BCL11B,CCL5,CD2,CD28,CD48,CD5,ITGAL,RAC2	8	4
Cancer,Organismal Injury and Abnormalities	High-risk neoplasia	6.02e-06	CD3D,CD3E,CD3G,IL2RB,IL2RG,PDCD1	6	4
Cancer,Hematological Disease,Immunological Disease,Organismal Injury and Abnormalities	T acute lymphoblastic leukemia	6.37e-06	BCL11B,CD2,CD3D,CD3E,CD3G,CD5	6	4
Cell Death and Survival	Cytolysis	6.93e-06	CD48,GZMB,KLRC4-KLRK1/KLRK1,KLRD1,PRF1,SLAMF7	6	4
Cellular Development,Cellular Growth and Proliferation,Hematological System Development and Function,Lymphoid Tissue Structure and Development	Proliferation of naive lymphocytes	7.41e-06	CD28,KLRC4-KLRK1/KLRK1,SLAMF7	3	4
Cancer,Gastrointestinal Disease,Organismal Injury and Abnormalities,Respiratory Disease	Oropharyngeal squamous-cell carcinoma	7.92e-06	IL2RB,IL2RG,KLRC1,PDCD1	4	4
Immunological Disease,Inflammatory Disease,Organismal Injury and Abnormalities	Atopic disease	8.36e-06	BCL11B,CCL5,CD2,GZMB,IL2RB,IL2RG,PRF1	7	4
Cancer,Organismal Injury and Abnormalities,Tumor Morphology	Progression of malignant tumor	8.84e-06	IL2RB,IL2RG,ITK,KLRC1,PDCD1,SLAMF7	6	4
Cancer,Organismal Injury and Abnormalities	Primary neoplasm	9e-06	CD2,CD3D,CD3E,CD3G,CD5,IL2RB,IL2RG,ITK,PDCD1	9	4
Cancer,Hematological Disease,Immunological Disease,Organismal Injury and Abnormalities	Adult T-cell leukemia/lymphoma	9.56e-06	BCL11B,CD2,CD28,CD48,CD5,PDCD1	6	4
Cellular Development,Cellular Growth and Proliferation	Expansion of blood cells	9.77e-06	CD28,IL2RB,PDCD1,RAC2	4	4
Post-Translational Modification	N-glycosylation of protein	6.57e-06	DAD1,DDOST,OSTC,RPN2	4	5
