# Supplementary material for: SIGNET: transcriptome-wide causal inference for gene regulatory networks
Source: Sci Rep. 2023 Nov 8;13:19371. doi: 10.1038/s41598-023-46295-6 (PMC10632394; doi:10.1038/s41598-023-46295-6)
Supplement: Supplementary file 12 — Supplementary Information 12. [file 41598_2023_46295_MOESM12_ESM.xlsx]

## Sheet: Sheet1
© 2000-2023 QIAGEN. All rights reserved.
Ingenuity.Canonical.Pathways	p-value	Ratio	Molecules	network_id
Primary Immunodeficiency Signaling	2.23872e-10	0.159	CD19,CD3D,CD79A,CD8A,IGLL1/IGLL5,JCHAIN,PTPRC	1
Communication between Innate and Adaptive Immune Cells	8.12831e-08	0.07	CCL5,CD3D,CD3G,CD79A,CD79B,CD8A,JCHAIN	1
Th1 and Th2 Activation Pathway	1.34896e-06	0.0464	CCR5,CD3D,CD3G,CD8A,CXCR6,KLRC1,KLRD1	1
Th1 Pathway	2.51189e-06	0.0566	CCR5,CD3D,CD3G,CD8A,KLRC1,KLRD1	1
Altered T Cell and B Cell Signaling in Rheumatoid Arthritis	3.16228e-06	0.0545	CD3D,CD3G,CD79A,CD79B,CXCL13,FASLG	1
Antigen Presentation Pathway	1.99526e-23	0.371	CD74,CIITA,HLA-DMA,HLA-DMB,HLA-DOA,HLA-DOB,HLA-DPA1,HLA-DPB1,HLA-DQA1,HLA-DQB1,HLA-DRA,HLA-DRB1,HLA-DRB5	2
Graft-versus-Host Disease Signaling	7.94328e-23	0.269	CD247,CD86,FCER1G,HLA-DMA,HLA-DMB,HLA-DOA,HLA-DOB,HLA-DPA1,HLA-DPB1,HLA-DQA1,HLA-DQB1,HLA-DRA,HLA-DRB1,HLA-DRB5	2
Th1 and Th2 Activation Pathway	2.51189e-22	0.119	CD247,CD86,HAVCR2,HLA-DMA,HLA-DMB,HLA-DOA,HLA-DOB,HLA-DPA1,HLA-DPB1,HLA-DQA1,HLA-DQB1,HLA-DRA,HLA-DRB1,HLA-DRB5,IL18R1,IL1RL1,IL2RB,SPI1	2
Autoimmune Thyroid Disease Signaling	3.98107e-22	0.241	CD247,CD86,FCER1G,HLA-DMA,HLA-DMB,HLA-DOA,HLA-DOB,HLA-DPA1,HLA-DPB1,HLA-DQA1,HLA-DQB1,HLA-DRA,HLA-DRB1,HLA-DRB5	2
T Helper Cell Differentiation	5.01187e-22	0.192	CD247,CD86,FCER1G,HLA-DMA,HLA-DMB,HLA-DOA,HLA-DOB,HLA-DPA1,HLA-DPB1,HLA-DQA1,HLA-DQB1,HLA-DRA,HLA-DRB1,HLA-DRB5,IL18R1	2
Allograft Rejection Signaling	5.01187e-22	0.237	CD247,CD86,FCER1G,HLA-DMA,HLA-DMB,HLA-DOA,HLA-DOB,HLA-DPA1,HLA-DPB1,HLA-DQA1,HLA-DQB1,HLA-DRA,HLA-DRB1,HLA-DRB5	2
ICOS-ICOSL Signaling in T Helper Cells	3.98107e-21	0.142	CD247,CD86,FCER1G,HLA-DMA,HLA-DMB,HLA-DOA,HLA-DOB,HLA-DPA1,HLA-DPB1,HLA-DQA1,HLA-DQB1,HLA-DRA,HLA-DRB1,HLA-DRB5,IL2RB,ZAP70	2
Calcium-induced T Lymphocyte Apoptosis	5.01187e-21	0.206	CD247,FCER1G,HLA-DMA,HLA-DMB,HLA-DOA,HLA-DOB,HLA-DPA1,HLA-DPB1,HLA-DQA1,HLA-DQB1,HLA-DRA,HLA-DRB1,HLA-DRB5,ZAP70	2
Th2 Pathway	1e-20	0.133	CD247,CD86,HLA-DMA,HLA-DMB,HLA-DOA,HLA-DOB,HLA-DPA1,HLA-DPB1,HLA-DQA1,HLA-DQB1,HLA-DRA,HLA-DRB1,HLA-DRB5,IL1RL1,IL2RB,SPI1	2
OX40 Signaling Pathway	3.16228e-20	0.228	CD247,FCER1G,HLA-DMA,HLA-DMB,HLA-DOA,HLA-DOB,HLA-DPA1,HLA-DPB1,HLA-DQA1,HLA-DQB1,HLA-DRA,HLA-DRB1,HLA-DRB5	2
Th1 Pathway	7.94328e-20	0.142	CD247,CD86,HAVCR2,HLA-DMA,HLA-DMB,HLA-DOA,HLA-DOB,HLA-DPA1,HLA-DPB1,HLA-DQA1,HLA-DQB1,HLA-DRA,HLA-DRB1,HLA-DRB5,IL18R1	2
Dendritic Cell Maturation	1.99526e-19	0.095	CD247,CD86,FCER1G,FCGR2B,HLA-DMA,HLA-DMB,HLA-DOA,HLA-DOB,HLA-DPA1,HLA-DPB1,HLA-DQA1,HLA-DQB1,HLA-DRA,HLA-DRB1,HLA-DRB5,TREM2,TYROBP	2
NUR77 Signaling in T Lymphocytes	3.16228e-19	0.156	CD247,CD86,FCER1G,HLA-DMA,HLA-DMB,HLA-DOA,HLA-DOB,HLA-DPA1,HLA-DPB1,HLA-DQA1,HLA-DQB1,HLA-DRA,HLA-DRB1,HLA-DRB5	2
B Cell Development	6.30957e-19	0.235	CD86,HLA-DMA,HLA-DMB,HLA-DOA,HLA-DOB,HLA-DPA1,HLA-DPB1,HLA-DQA1,HLA-DQB1,HLA-DRA,HLA-DRB1,HLA-DRB5	2
PD-1, PD-L1 cancer immunotherapy pathway	7.94328e-19	0.147	CD247,HLA-DMA,HLA-DMB,HLA-DOA,HLA-DOB,HLA-DPA1,HLA-DPB1,HLA-DQA1,HLA-DQB1,HLA-DRA,HLA-DRB1,HLA-DRB5,IL2RB,ZAP70	2
CD28 Signaling in T Helper Cells	7.94328e-19	0.121	CD247,CD86,FCER1G,HLA-DMA,HLA-DMB,HLA-DOA,HLA-DOB,HLA-DPA1,HLA-DPB1,HLA-DQA1,HLA-DQB1,HLA-DRA,HLA-DRB1,HLA-DRB5,ZAP70	2
T Cell Exhaustion Signaling Pathway	1.25893e-18	0.0994	CD247,CD86,FCER1G,HAVCR2,HLA-DMA,HLA-DMB,HLA-DOA,HLA-DOB,HLA-DPA1,HLA-DPB1,HLA-DQA1,HLA-DQB1,HLA-DRA,HLA-DRB1,HLA-DRB5,ZAP70	2
IL-10 Signaling	5.01187e-18	0.107	CD86,FCGR2B,HLA-DMA,HLA-DMB,HLA-DOA,HLA-DOB,HLA-DPA1,HLA-DPB1,HLA-DQA1,HLA-DQB1,HLA-DRA,HLA-DRB1,HLA-DRB5,IL18RAP,IL1RL1	2
CTLA4 Signaling in Cytotoxic T Lymphocytes	6.30957e-18	0.0904	CD247,CD86,FCER1G,HCK,HLA-DMA,HLA-DMB,HLA-DOA,HLA-DOB,HLA-DPA1,HLA-DPB1,HLA-DQA1,HLA-DQB1,HLA-DRA,HLA-DRB1,HLA-DRB5,ZAP70	2
Altered T Cell and B Cell Signaling in Rheumatoid Arthritis	6.30957e-18	0.127	CD247,CD86,FCER1G,HLA-DMA,HLA-DMB,HLA-DOA,HLA-DOB,HLA-DPA1,HLA-DPB1,HLA-DQA1,HLA-DQB1,HLA-DRA,HLA-DRB1,HLA-DRB5	2
Type I Diabetes Mellitus Signaling	1.58489e-17	0.121	CD247,CD86,FCER1G,HLA-DMA,HLA-DMB,HLA-DOA,HLA-DOB,HLA-DPA1,HLA-DPB1,HLA-DQA1,HLA-DQB1,HLA-DRA,HLA-DRB1,HLA-DRB5	2
PKCθ Signaling in T Lymphocytes	1.99526e-17	0.0987	CD247,CD86,FCER1G,HLA-DMA,HLA-DMB,HLA-DOA,HLA-DOB,HLA-DPA1,HLA-DPB1,HLA-DQA1,HLA-DQB1,HLA-DRA,HLA-DRB1,HLA-DRB5,ZAP70	2
Macrophage Alternative Activation Signaling Pathway	6.30957e-17	0.092	CIITA,CLEC10A,FCER1G,FCGR2B,HLA-DMA,HLA-DMB,HLA-DOA,HLA-DOB,HLA-DPA1,HLA-DPB1,HLA-DQA1,HLA-DQB1,HLA-DRA,HLA-DRB1,HLA-DRB5	2
Role of NFAT in Regulation of the Immune Response	1e-16	0.0762	CD247,CD86,FCER1G,FCGR2B,HLA-DMA,HLA-DMB,HLA-DOA,HLA-DOB,HLA-DPA1,HLA-DPB1,HLA-DQA1,HLA-DQB1,HLA-DRA,HLA-DRB1,HLA-DRB5,ZAP70	2
T Cell Receptor Signaling	5.01187e-16	0.0802	CD247,CD86,FCER1G,HLA-DMA,HLA-DMB,HLA-DOA,HLA-DOB,HLA-DPA1,HLA-DPB1,HLA-DQA1,HLA-DQB1,HLA-DRA,HLA-DRB1,HLA-DRB5,ZAP70	2
Macrophage Classical Activation Signaling Pathway	6.30957e-16	0.0933	CD86,CIITA,HLA-DMA,HLA-DMB,HLA-DOA,HLA-DOB,HLA-DPA1,HLA-DPB1,HLA-DQA1,HLA-DQB1,HLA-DRA,HLA-DRB1,HLA-DRB5,SPI1	2
MSP-RON Signaling In Macrophages Pathway	5.01187e-15	0.117	CIITA,HLA-DMA,HLA-DMB,HLA-DOA,HLA-DOB,HLA-DPA1,HLA-DPB1,HLA-DQA1,HLA-DQB1,HLA-DRA,HLA-DRB1,HLA-DRB5	2
CDC42 Signaling	1.25893e-14	0.0897	CD247,FCER1G,HLA-DMA,HLA-DMB,HLA-DOA,HLA-DOB,HLA-DPA1,HLA-DPB1,HLA-DQA1,HLA-DQB1,HLA-DRA,HLA-DRB1,HLA-DRB5	2
Pathogen Induced Cytokine Storm Signaling Pathway	1.58489e-14	0.0554	CIITA,HLA-DMA,HLA-DMB,HLA-DOA,HLA-DOB,HLA-DPA1,HLA-DPB1,HLA-DQA1,HLA-DQB1,HLA-DRA,HLA-DRB1,HLA-DRB5,IL18R1,IL18RAP,IL1RL1,SPI1	2
Systemic Lupus Erythematosus In T Cell Signaling Pathway	6.30957e-14	0.0667	CD247,CD86,FCER1G,HLA-DMA,HLA-DMB,HLA-DOA,HLA-DOB,HLA-DPA1,HLA-DPB1,HLA-DQA1,HLA-DQB1,HLA-DRA,HLA-DRB1,HLA-DRB5	2
IL-4 Signaling	1e-13	0.0756	CD247,FCER1G,HLA-DMA,HLA-DMB,HLA-DOA,HLA-DOB,HLA-DPA1,HLA-DPB1,HLA-DQA1,HLA-DQB1,HLA-DRA,HLA-DRB1,HLA-DRB5	2
Neuroinflammation Signaling Pathway	2.51189e-12	0.0515	CD86,HLA-DMA,HLA-DMB,HLA-DOA,HLA-DOB,HLA-DPA1,HLA-DPB1,HLA-DQA1,HLA-DQB1,HLA-DRA,HLA-DRB1,HLA-DRB5,TREM2,TYROBP	2
Glucocorticoid Receptor Signaling	3.16228e-11	0.0334	CD247,HLA-DMA,HLA-DMB,HLA-DOA,HLA-DOB,HLA-DPA1,HLA-DPB1,HLA-DQA1,HLA-DQB1,HLA-DRA,HLA-DRB1,HLA-DRB5,IL18R1,IL18RAP,IL1RL1,IL2RB	2
Multiple Sclerosis Signaling Pathway	1.38038e-10	0.0595	HLA-DMA,HLA-DMB,HLA-DOA,HLA-DOB,HLA-DPA1,HLA-DPB1,HLA-DQA1,HLA-DQB1,HLA-DRA,HLA-DRB1,HLA-DRB5	2
Crosstalk between Dendritic Cells and Natural Killer Cells	2.0893e-08	0.0909	CD86,HLA-DRA,HLA-DRB1,HLA-DRB5,IL2RB,TREM2,TYROBP	2
Communication between Innate and Adaptive Immune Cells	2.69153e-06	0.06	CD247,CD86,FCER1G,HLA-DRA,HLA-DRB1,HLA-DRB5	2
TREM1 Signaling	5.62341e-06	0.0769	CD86,CIITA,FCGR2B,IL1RL1,TYROBP	2
Natural Killer Cell Signaling	5.88844e-06	0.0398	CD247,FCER1G,IL18R1,IL18RAP,IL2RB,TYROBP,ZAP70	2
EIF2 Signaling	7.94328e-38	0.136	EIF2B1,EIF3F,RPL10A,RPL12,RPL13,RPL13A,RPL18,RPL27,RPL27A,RPL30,RPL31,RPL36AL,RPL37A,RPL4,RPL6,RPL7A,RPLP1,RPLP2,RPS10,RPS11,RPS13,RPS15A,RPS17,RPS18,RPS2,RPS27,RPS29	3
Regulation of eIF4 and p70S6K Signaling	6.30957e-12	0.0667	EIF2B1,EIF3F,RPS10,RPS11,RPS13,RPS15A,RPS17,RPS18,RPS2,RPS27,RPS29	3
mTOR Signaling	8.31764e-10	0.0515	EIF3F,RPS10,RPS11,RPS13,RPS15A,RPS17,RPS18,RPS2,RPS27,RPS29	3
Coronavirus Pathogenesis Pathway	8.70964e-09	0.0497	RPS10,RPS11,RPS13,RPS15A,RPS17,RPS18,RPS2,RPS27,RPS29	3
Macrophage Classical Activation Signaling Pathway	1.77828e-08	0.0467	CXCL10,CXCL11,CXCL9,GBP4,IFNG,IRF1,STAT1	4
Pathogen Induced Cytokine Storm Signaling Pathway	8.70964e-08	0.0277	CCL13,CCL18,CXCL10,CXCL11,CXCL9,IFNG,IRF1,STAT1	4
Pathogenesis of Multiple Sclerosis	6.45654e-07	0.333	CXCL10,CXCL11,CXCL9	4
Role of IL-17A in Psoriasis	9.12011e-09	0.333	CXCL1,CXCL3,CXCL6,CXCL8	5
IGF-1 Signaling	7.58578e-08	0.0588	CCN1,CCN2,FOS,JUN,SOCS2,SOCS3	5
Role of IL-17A in Arthritis	1.04713e-07	0.0926	CXCL1,CXCL3,CXCL6,CXCL8,NFKBIA	5
Pathogen Induced Cytokine Storm Signaling Pathway	1.44544e-07	0.0277	CXCL1,CXCL2,CXCL3,CXCL6,CXCL8,FOS,JUN,SOCS3	5
IL-6 Signaling	1.99526e-07	0.05	CXCL8,FOS,JUN,MCL1,NFKBIA,SOCS3	5
IL-17A Signaling in Gastric Cells	2.23872e-07	0.16	CXCL1,CXCL8,FOS,JUN	5
IL-17 Signaling	4.7863e-07	0.0432	CSF3,CXCL1,CXCL3,CXCL8,FOS,JUN	5
Granulocyte Adhesion and Diapedesis	8.12831e-07	0.0395	CSF3,CXCL1,CXCL2,CXCL3,CXCL6,CXCL8	5
Acute Phase Response Signaling	1.34896e-06	0.0361	FOS,JUN,NFKBIA,SERPINE1,SOCS2,SOCS3	5
IL-8 Signaling	2.88403e-06	0.0317	CXCL1,CXCL8,FOS,JUN,NFKBIA,RHOB	5
Role of Tissue Factor in Cancer	3.54813e-06	0.0459	CCN1,CCN2,CXCL1,CXCL8,EGR1	5
