# Supplementary material for: SIGNET: transcriptome-wide causal inference for gene regulatory networks
Source: Sci Rep. 2023 Nov 8;13:19371. doi: 10.1038/s41598-023-46295-6 (PMC10632394; doi:10.1038/s41598-023-46295-6)
Supplement: Supplementary file 13 — Supplementary Information 13. [file 41598_2023_46295_MOESM13_ESM.xlsx]

## Sheet: Sheet1
© 2000-2023 QIAGEN. All rights reserved.
Categories	Diseases.or.Functions.Annotation	p.value	Molecules	X..Molecules	network_id
Cancer,Hematological Disease,Immunological Disease,Organismal Injury and Abnormalities	Mature B-cell lymphoma	2.69e-13	CCL5,CD19,CD2,CD27,CD3D,CD3G,CD79A,CD79B,CD8A,CXCL13,FCER2,GZMA,GZMK,IGLL1/IGLL5,IKZF3,KLRC3,MS4A1,P2RY8,POU2AF1,PTPRC,TCL1A	21	1
Cell-To-Cell Signaling and Interaction,Hematological System Development and Function,Immune Cell Trafficking,Inflammatory Response	Activation of lymphocytes	5.11e-13	CCL5,CD19,CD2,CD226,CD27,CD8A,FASLG,KLRD1,LAX1,MS4A1,PTPRC,SIT1,TCL1A	13	1
Cancer,Hematological Disease,Immunological Disease,Organismal Injury and Abnormalities	High-grade lymphoma	5.82e-11	CD19,CD2,CD27,CD3D,CD3G,CD79A,CD79B,FCER2,IGLL1/IGLL5,IKZF3,KLRC3,MS4A1,P2RY8,POU2AF1,PTPRC,TCL1A	16	1
Cancer,Hematological Disease,Immunological Disease,Organismal Injury and Abnormalities	Large-cell lymphoma	1.08e-10	CD19,CD3D,CD3G,CD79A,CD79B,EOMES,FCER2,IGLL1/IGLL5,IKZF3,MS4A1,P2RY8,POU2AF1,PTPRC,TCL1A	14	1
Cancer,Hematological Disease,Immunological Disease,Organismal Injury and Abnormalities	Non-Hodgkin lymphoma	1.09e-10	CCL5,CD19,CD2,CD27,CD3D,CD3G,CD79A,CD79B,CD8A,CXCL13,CXCR6,EOMES,FASLG,FCAMR,FCER2,GZMA,GZMK,IGLL1/IGLL5,IKZF3,KLRC1,KLRC3,MS4A1,NXPE4,P2RY8,POU2AF1,PTPRC,TCL1A	27	1
Cancer,Hematological Disease,Organismal Injury and Abnormalities	Mature lymphocytic neoplasm	1.8e-10	CCL5,CD19,CD2,CD226,CD27,CD3D,CD3G,CD79A,CD79B,CD8A,CXCL13,CXCR6,EOMES,FASLG,FCAMR,FCER2,GPR174,GZMA,GZMK,IGLL1/IGLL5,IKZF3,KLRC1,KLRC3,KLRD1,MS4A1,NXPE4,P2RY8,POU2AF1,PTPRC,TCL1A	30	1
Cancer,Hematological Disease,Immunological Disease,Organismal Injury and Abnormalities	B-cell non-Hodgkin lymphoma	1.94e-10	CCL5,CD19,CD2,CD27,CD3D,CD3G,CD79A,CD79B,CD8A,CXCL13,FCER2,GZMA,GZMK,IGLL1/IGLL5,IKZF3,KLRC3,MS4A1,NXPE4,P2RY8,POU2AF1,PTPRC,TCL1A	22	1
Cancer,Hematological Disease,Immunological Disease,Organismal Injury and Abnormalities	Lymphoplasmacytic lymphoma	2.06e-10	CCL5,CD19,CD2,CD3D,CD3G,CD79A,CD79B,CD8A,FCER2,GZMA,GZMK,IGLL1/IGLL5,MS4A1	13	1
Cancer,Hematological Disease,Immunological Disease,Organismal Injury and Abnormalities	Aggressive mature B-cell lymphoma	2.16e-10	CD19,CD27,CD3D,CD3G,CD79A,CD79B,FCER2,IGLL1/IGLL5,IKZF3,KLRC3,MS4A1,P2RY8,POU2AF1,PTPRC,TCL1A	15	1
Cancer,Hematological Disease,Immunological Disease,Organismal Injury and Abnormalities	Diffuse large B-cell lymphoma	2.75e-10	CD19,CD3D,CD3G,CD79A,CD79B,FCER2,IGLL1/IGLL5,IKZF3,MS4A1,P2RY8,POU2AF1,PTPRC,TCL1A	13	1
Cancer,Hematological Disease,Immunological Disease,Organismal Injury and Abnormalities	Follicular lymphoma	4.32e-10	CD19,CD3D,CD3G,CD79A,CD79B,CXCL13,FCER2,MS4A1,P2RY8,POU2AF1	10	1
Cell Death and Survival,Cellular Compromise	Cytotoxicity of lymphocytes	5.58e-10	CCL5,CD2,CD226,FASLG,KLRC1,KLRD1,SH2D1A,XCL1	8	1
Hematological Disease,Immunological Disease,Organismal Injury and Abnormalities	Lymphoproliferative disorder	6.86e-10	CCL5,CD19,CD2,CD226,CD27,CD3D,CD3G,CD79A,CD79B,CD8A,CPNE5,CXCL13,CXCR6,EOMES,FASLG,FCAMR,FCER2,GPR174,GZMA,GZMK,IGLL1/IGLL5,IKZF3,KLRC1,KLRC3,KLRD1,MS4A1,NXPE4,P2RY8,PIGR,POU2AF1,PTPRC,SH2D1A,TCL1A,THEMIS,ZNF683	35	1
Cell Death and Survival,Organismal Injury and Abnormalities	Cell death of mononuclear leukocytes	6.87e-10	CCL5,CCR5,CD226,CD27,FASLG,GZMA,MS4A1,PTPRC,SH2D1A,XCL1	10	1
Cancer,Hematological Disease,Immunological Disease,Organismal Injury and Abnormalities	Follicular lymphoma	8.66e-10	CD19,CD3D,CD3G,CD79A,CD79B,FCER2,MS4A1,P2RY8,POU2AF1	9	1
Immunological Disease,Organismal Injury and Abnormalities	Immunodeficiency	1.24e-09	CD19,CD27,CD3D,CD3G,CD79A,CD79B,CXCR6,FASLG,FCER2,IGLL1/IGLL5,MS4A1,PTPRC,SH2D1A	13	1
Cancer,Hematological Disease,Immunological Disease,Organismal Injury and Abnormalities	Mature B cell malignant tumor	1.53e-09	CCL5,CD19,CD2,CD226,CD27,CD3D,CD3G,CD79A,CD79B,CD8A,CXCL13,FCER2,GZMA,GZMK,IGLL1/IGLL5,IKZF3,KLRC3,MS4A1,NXPE4,P2RY8,POU2AF1,PTPRC,TCL1A	23	1
Cancer,Hematological Disease,Immunological Disease,Organismal Injury and Abnormalities	B cell cancer	1.62e-09	CCL5,CD19,CD2,CD226,CD27,CD3D,CD3G,CD79A,CD79B,CD8A,CPNE5,CXCL13,FASLG,FCAMR,FCER2,GZMA,GZMK,IGLL1/IGLL5,IKZF3,KLRC3,MS4A1,NXPE4,P2RY8,PIGR,POU2AF1,PTPRC,TCL1A,THEMIS	28	1
Cancer,Hematological Disease,Organismal Injury and Abnormalities	Hematologic cancer of cells	1.72e-09	CCL5,CD19,CD2,CD27,CD3D,CD3G,CD79A,CD79B,CD8A,CPNE5,CXCL13,CXCR6,EOMES,FASLG,FCAMR,FCER2,GPR174,GZMA,GZMK,IGLL1/IGLL5,IKZF3,KLRC1,KLRC3,KLRD1,MS4A1,NXPE4,P2RY8,PIGR,POU2AF1,PTPRC,TCL1A,THEMIS	32	1
Cancer,Hematological Disease,Immunological Disease,Organismal Injury and Abnormalities	Neoplasia of leukocytes	2.03e-09	CCL5,CD19,CD2,CD226,CD27,CD3D,CD3G,CD79A,CD79B,CD8A,CPNE5,CXCL13,CXCR6,EOMES,FASLG,FCAMR,FCER2,GPR174,GZMA,GZMK,IGLL1/IGLL5,IKZF3,KLRC1,KLRC3,KLRD1,MS4A1,NXPE4,P2RY8,PIGR,POU2AF1,PTPRC,TCL1A,THEMIS	33	1
Cancer,Hematological Disease,Immunological Disease,Organismal Injury and Abnormalities	B-cell neoplasm	2.26e-09	CCL5,CD19,CD2,CD226,CD27,CD3D,CD3G,CD79A,CD79B,CD8A,CPNE5,CXCL13,FASLG,FCAMR,FCER2,GPR174,GZMA,GZMK,IGLL1/IGLL5,IKZF3,KLRC3,MS4A1,NXPE4,P2RY8,PIGR,POU2AF1,PTPRC,TCL1A,THEMIS	29	1
Cancer,Hematological Disease,Immunological Disease,Organismal Injury and Abnormalities	Tumorigenesis of lymphocytes	2.42e-09	CCL5,CD19,CD2,CD226,CD27,CD3D,CD3G,CD79A,CD79B,CD8A,CPNE5,CXCL13,CXCR6,EOMES,FASLG,FCAMR,FCER2,GPR174,GZMA,GZMK,IGLL1/IGLL5,IKZF3,KLRC1,KLRC3,MS4A1,NXPE4,P2RY8,PIGR,POU2AF1,PTPRC,TCL1A,THEMIS	32	1
Cancer,Hematological Disease,Immunological Disease,Organismal Injury and Abnormalities	Waldenström macroglobulinemia	2.59e-09	CCL5,CD19,CD2,CD3D,CD3G,CD79A,CD8A,FCER2,GZMA,GZMK,IGLL1/IGLL5,MS4A1	12	1
Cancer,Hematological Disease,Immunological Disease,Organismal Injury and Abnormalities	Mature B-cell neoplasm	2.82e-09	CCL5,CD19,CD2,CD226,CD27,CD3D,CD3G,CD79A,CD79B,CD8A,CXCL13,FASLG,FCER2,GPR174,GZMA,GZMK,IGLL1/IGLL5,IKZF3,KLRC3,MS4A1,NXPE4,P2RY8,POU2AF1,PTPRC,TCL1A	25	1
Cell Death and Survival,Organismal Injury and Abnormalities	Cell death of immune cells	2.97e-09	CCL5,CCR5,CD19,CD226,CD27,FASLG,GZMA,MS4A1,MZB1,PTPRC,SH2D1A,XCL1	12	1
Cellular Development,Cellular Growth and Proliferation,Hematological System Development and Function,Lymphoid Tissue Structure and Development	Proliferation of lymphocytes	3.28e-09	CCL5,CCR5,CD19,CD2,CD27,CD8A,FASLG,FCER2,MS4A1,PTPRC,TCL1A,XCL1	12	1
Cancer,Hematological Disease,Immunological Disease,Organismal Injury and Abnormalities	Lymphocytic cancer	3.32e-09	CCL5,CD19,CD2,CD226,CD27,CD3D,CD3G,CD79A,CD79B,CD8A,CPNE5,CXCL13,CXCR6,EOMES,FASLG,FCAMR,FCER2,GPR174,GZMA,GZMK,IGLL1/IGLL5,IKZF3,KLRC1,KLRC3,KLRD1,MS4A1,NXPE4,P2RY8,PIGR,POU2AF1,PTPRC,TCL1A,THEMIS,ZNF683	34	1
Cancer,Hematological Disease,Organismal Injury and Abnormalities	Malignant lymphocytic neoplasm	3.32e-09	CCL5,CD19,CD2,CD226,CD27,CD3D,CD3G,CD79A,CD79B,CD8A,CPNE5,CXCL13,CXCR6,EOMES,FASLG,FCAMR,FCER2,GPR174,GZMA,GZMK,IGLL1/IGLL5,IKZF3,KLRC1,KLRC3,KLRD1,MS4A1,NXPE4,P2RY8,PIGR,POU2AF1,PTPRC,TCL1A,THEMIS,ZNF683	34	1
Cancer,Hematological Disease,Immunological Disease,Organismal Injury and Abnormalities	Primary diffuse large B-cell lymphoma	4.8e-09	CD19,CD3D,CD3G,CD79A,CD79B,FCER2,MS4A1	7	1
Cell-To-Cell Signaling and Interaction,Hematological System Development and Function,Immune Cell Trafficking,Inflammatory Response	Activation of T lymphocytes	5.07e-09	CCL5,CD2,CD27,CD8A,KLRD1,LAX1,PTPRC,SIT1,TCL1A	9	1
Cell Death and Survival,Organismal Injury and Abnormalities	Cell death of lymphocytes	6.7e-09	CCL5,CCR5,CD226,CD27,FASLG,GZMA,MS4A1,SH2D1A,XCL1	9	1
Cancer,Hematological Disease,Immunological Disease,Organismal Injury and Abnormalities	Plasma cell dyscrasia	1.17e-08	CCL5,CD19,CD2,CD226,CD27,CD3D,CD3G,CD79A,CD8A,FCER2,GZMA,GZMK,IGLL1/IGLL5,MS4A1,P2RY8,PTPRC	16	1
Cancer,Hematological Disease,Immunological Disease,Organismal Injury and Abnormalities	Refractory primary mediastinal large B-cell lymphoma	1.46e-08	CD19,CD3D,CD3G,CD79B,MS4A1	5	1
Cancer,Hematological Disease,Immunological Disease,Organismal Injury and Abnormalities	Relapsed primary mediastinal large B-cell lymphoma	1.46e-08	CD19,CD3D,CD3G,CD79B,MS4A1	5	1
Immunological Disease,Inflammatory Disease,Organismal Injury and Abnormalities	Immune mediated inflammatory disease	1.68e-08	CCL5,CCR5,CD19,CD2,CD3D,CD79A,CXCL13,EOMES,FASLG,FCER2,FCRL5,GNLY,GZMA,IKZF3,JCHAIN,LILRA4,MS4A1,PIGR,PTPRC,SH2D1A,VPREB3,XCL1,XCL2	23	1
Cell Death and Survival,Organismal Injury and Abnormalities	Apoptosis of leukocyte cell lines	1.69e-08	CCL5,CCR5,CD19,FASLG,MS4A1,MZB1,PTPRC	7	1
Cancer,Hematological Disease,Immunological Disease,Organismal Injury and Abnormalities	Burkitt lymphoma	2.06e-08	CD19,CD79A,CD79B,IGLL1/IGLL5,IKZF3,MS4A1,P2RY8,PTPRC,TCL1A	9	1
Cancer,Hematological Disease,Immunological Disease,Organismal Injury and Abnormalities	Unclassifiable B-cell lymphoma with features intermediate between diffuse large B-cell lymphoma and classical Hodgkin lymphoma	3.49e-08	CD79A,MS4A1,POU2AF1,PTPRC	4	1
Cancer,Hematological Disease,Immunological Disease,Organismal Injury and Abnormalities	Nodal lymphoma	3.86e-08	CD19,CD79A,CD79B,FCER2,IGLL1/IGLL5,MS4A1,POU2AF1	7	1
Cancer,Hematological Disease,Immunological Disease,Organismal Injury and Abnormalities	Diffuse lymphoma	4.38e-08	CD19,CD2,CD27,CD3D,CD3G,CD79A,CD79B,FCER2,IGLL1/IGLL5,IKZF3,KLRC3,MS4A1,NXPE4,P2RY8,POU2AF1,PTPRC,TCL1A	17	1
Cell Signaling,Post-Translational Modification	Tyrosine phosphorylation of protein	5.23e-08	CCL5,CD19,CD2,CD8A,FCRL5,PTPRC,SH2D1A	7	1
Cancer,Hematological Disease,Immunological Disease,Organismal Injury and Abnormalities	Primary mediastinal large B-cell lymphoma	6.89e-08	CD19,CD3D,CD3G,CD79B,FCER2,MS4A1	6	1
Cancer,Hematological Disease,Immunological Disease,Organismal Injury and Abnormalities	Diffuse B-cell lymphoma	7.51e-08	CD19,CD27,CD3D,CD3G,CD79A,CD79B,FCER2,IGLL1/IGLL5,IKZF3,KLRC3,MS4A1,NXPE4,P2RY8,POU2AF1,PTPRC,TCL1A	16	1
Cell Death and Survival,Cellular Compromise	Cytotoxicity of T lymphocytes	7.75e-08	CCL5,FASLG,KLRC1,KLRD1,XCL1	5	1
Hereditary Disorder,Immunological Disease,Organismal Injury and Abnormalities	Autosomal recessive immunological disorder	1.45e-07	CD19,CD27,CD3D,CD3G,CD79A,CD79B,CD8A,IGLL1/IGLL5,MS4A1,PTPRC	10	1
Gastrointestinal Disease,Organismal Injury and Abnormalities	Chronic periodontal disease	1.46e-07	CCL5,CD3D,CD8A,GNLY,GZMA,GZMH,NKG7	7	1
Cellular Function and Maintenance,Molecular Transport	Transcytosis	2.24e-07	CCR5,CD79A,JCHAIN,PIGR	4	1
Hereditary Disorder,Immunological Disease,Organismal Injury and Abnormalities	Autosomal recessive immunodeficiency	2.25e-07	CD19,CD3D,CD3G,CD79A,CD79B,IGLL1/IGLL5,MS4A1,PTPRC	8	1
Cancer,Hematological Disease,Immunological Disease,Organismal Injury and Abnormalities	Low-grade lymphoma	2.36e-07	CCL5,CD19,CD2,CD3D,CD3G,CD79A,CD79B,CD8A,FCER2,GZMA,GZMK,IGLL1/IGLL5,IKZF3,MS4A1,NXPE4	15	1
Cell-To-Cell Signaling and Interaction	Signal transduction	2.47e-07	CCL5,CCR5,CD2,CD226,CD3G,CD79B,CXCL13,FASLG,IL9R,KLRC1,KLRD1,LAX1,PTPRC,TRAT1,XCL2	15	1
Cell Signaling,Cellular Function and Maintenance,Molecular Transport,Vitamin and Mineral Metabolism	Flux of Ca2+	3.05e-07	CCL5,CCR5,CD19,CD2,CD226,CD8A,MS4A1,PTPRC	8	1
Immunological Disease,Organismal Injury and Abnormalities	Primary immunodeficiency disorder	3.76e-07	CD19,CD3D,CD3G,FASLG,FCER2,MS4A1,PTPRC,SH2D1A	8	1
Cancer,Hematological Disease,Immunological Disease,Organismal Injury and Abnormalities	Diffuse small-cell lymphoma	3.87e-07	CD19,CD27,CD3G,CD79A,CD79B,FCER2,IGLL1/IGLL5,IKZF3,KLRC3,MS4A1,NXPE4,P2RY8,PTPRC,TCL1A	14	1
Cancer,Hematological Disease,Immunological Disease,Organismal Injury and Abnormalities	T-cell/histiocyte rich large B-cell lymphoma	4.47e-07	CD19,CD3D,CD3G,CD79B,MS4A1	5	1
Cancer,Hematological Disease,Immunological Disease,Organismal Injury and Abnormalities	Refractory de novo acute lymphocytic leukemia	4.79e-07	CD19,CD3D,CD3G	3	1
Cancer,Hematological Disease,Immunological Disease,Organismal Injury and Abnormalities	Grade 3b follicular lymphoma	5.67e-07	CD19,CD3D,CD3G,CD79B,MS4A1	5	1
Cellular Development,Cellular Growth and Proliferation,Hematological System Development and Function,Lymphoid Tissue Structure and Development	Cell proliferation of T lymphocytes	7.87e-07	CCL5,CCR5,CD2,CD27,CD8A,FASLG,PTPRC,TCL1A,XCL1	9	1
Hematological Disease,Immunological Disease,Metabolic Disease,Organismal Injury and Abnormalities	Hypogammaglobulinemia	7.95e-07	CD19,CD79A,CD79B,IGLL1/IGLL5,MS4A1	5	1
Immunological Disease,Organismal Injury and Abnormalities	Systemic autoimmune syndrome	8.52e-07	CCL5,CCR5,CD226,CD3D,CD79A,CXCL13,EOMES,FASLG,FCRL5,GNLY,GZMA,GZMK,IKZF3,LILRA4,MS4A1,PTPRC,SH2D1A,VPREB3,XCL1,XCL2	20	1
Cancer,Hematological Disease,Immunological Disease,Organismal Injury and Abnormalities	Relapsed follicular non-Hodgkin disease	8.85e-07	CD19,CD3D,CD3G,CD79B,MS4A1	5	1
Cancer,Organismal Injury and Abnormalities	Lymphoreticular neoplasm	9.03e-07	CCL5,CCR5,CD19,CD2,CD27,CD3D,CD3G,CD79A,CD79B,CD8A,CXCL13,CXCR6,EOMES,FASLG,FCAMR,FCER2,GPR174,GZMA,GZMK,IGLL1/IGLL5,IKZF3,KLRC1,KLRC3,MS4A1,NXPE4,P2RY8,PIGR,POU2AF1,PTPRC,TCL1A,ZNF683	31	1
Cell Death and Survival,Organismal Injury and Abnormalities	Apoptosis of mononuclear leukocytes	9.74e-07	CCL5,CCR5,CD27,FASLG,GZMA,PTPRC,XCL1	7	1
Cancer,Hematological Disease,Organismal Injury and Abnormalities	Neoplasia of blood cells	9.82e-07	CCL5,CCR5,CD19,CD2,CD226,CD27,CD3D,CD3G,CD79A,CD79B,CD8A,CPNE5,CXCL13,CXCR6,EOMES,FASLG,FCAMR,FCER2,GPR174,GZMA,GZMK,IGLL1/IGLL5,IKZF3,KLRC1,KLRC3,KLRD1,MS4A1,NXPE4,P2RY8,PIGR,POU2AF1,PTPRC,TCL1A,THEMIS,ZNF683	35	1
Cell Signaling,Molecular Transport,Vitamin and Mineral Metabolism	Mobilization of Ca2+	1.4e-06	CCL5,CCR5,CD19,CD2,CD79B,CNR2,PTPRC,TRAT1	8	1
Cancer,Hematological Disease,Immunological Disease,Organismal Injury and Abnormalities	Recurrent grade 3 follicular lymphoma	1.7e-06	CD19,CD3D,CD3G,MS4A1	4	1
Endocrine System Disorders,Metabolic Disease,Organismal Injury and Abnormalities	Primary hyperaldosteronism	2.02e-06	CD19,CD2,MS4A1,PTPRC	4	1
Hematological Disease,Immunological Disease,Organismal Injury and Abnormalities	Post-transplant lymphoproliferative disorder	2.51e-06	CD19,CD79A,CD79B,MS4A1,PTPRC	5	1
Immunological Disease,Neurological Disease,Organismal Injury and Abnormalities,Skeletal and Muscular Disorders	Myasthenia gravis	2.73e-06	CD19,CD79B,CXCL13,MS4A1,TCL1A	5	1
Cancer,Hematological Disease,Organismal Injury and Abnormalities	Hematologic cancer	2.88e-06	CCL5,CCR5,CD19,CD2,CD226,CD27,CD3D,CD3G,CD79A,CD79B,CD8A,CPNE5,CXCL13,CXCR6,EOMES,FASLG,FCAMR,FCER2,GPR174,GZMA,GZMK,IGLL1/IGLL5,IKZF3,KLRC1,KLRC3,KLRD1,MS4A1,NXPE4,P2RY8,PIGR,POU2AF1,PTPRC,TCL1A,THEMIS,ZNF683	35	1
Cancer,Hematological Disease,Immunological Disease,Organismal Injury and Abnormalities	Lymphocytic leukemia	3.14e-06	CD19,CD2,CD3D,CD3G,CD79A,CD79B,CPNE5,CXCL13,FASLG,FCAMR,GPR174,IKZF3,KLRD1,MS4A1,NXPE4,PIGR,PTPRC,TCL1A,THEMIS	19	1
Cell Death and Survival,Organismal Injury and Abnormalities	Cell death of T lymphocytes	3.14e-06	CCL5,CCR5,FASLG,GZMA,SH2D1A,XCL1	6	1
Cancer,Immunological Disease,Organismal Injury and Abnormalities	Neoplasia of lymphoid organ	3.41e-06	CD19,CD2,CD79A,CD79B,FCER2,IGLL1/IGLL5,MS4A1,POU2AF1	8	1
Cancer,Hematological Disease,Organismal Injury and Abnormalities	Myeloid or lymphoid neoplasm	3.59e-06	CCL5,CCR5,CD19,CD2,CD226,CD27,CD3D,CD3G,CD79A,CD79B,CD8A,CPNE5,CXCL13,CXCR6,EOMES,FASLG,FCAMR,FCER2,GPR174,GZMA,GZMK,IGLL1/IGLL5,IKZF3,KLRC1,KLRC3,KLRD1,MS4A1,NXPE4,P2RY8,PIGR,POU2AF1,PTPRC,TCL1A,THEMIS,ZNF683	35	1
Cancer,Hematological Disease,Immunological Disease,Organismal Injury and Abnormalities	Newly diagnosed adult B-cell acute lymphoblastic leukemia	3.98e-06	CD19,CD3D,CD3G	3	1
Cancer,Hematological Disease,Immunological Disease,Organismal Injury and Abnormalities	Adult Philadelphia chromosome positive B-cell acute lymphoblastic leukemia	3.98e-06	CD19,CD3D,CD3G	3	1
Cellular Movement	Migration of blood cells	4.57e-06	CCL5,CCR5,CD2,CD226,CXCL13,FASLG,MS4A1,PIGR,PTPRC,XCL1	10	1
Hematological Disease,Hereditary Disorder,Immunological Disease,Metabolic Disease,Organismal Injury and Abnormalities	Autosomal recessive agammaglobulinemia	5.67e-06	CD79A,CD79B,IGLL1/IGLL5	3	1
Cellular Development,Cellular Growth and Proliferation,Hematological System Development and Function,Humoral Immune Response,Lymphoid Tissue Structure and Development	Proliferation of B lymphocytes	5.88e-06	CD19,FCER2,MS4A1,PTPRC,TCL1A	5	1
Cellular Function and Maintenance	Ion homeostasis of cells	6.67e-06	CCL5,CCR5,CD19,CD2,CD226,CD8A,CXCL13,MS4A1,PTPRC	9	1
Cancer,Hematological Disease,Immunological Disease,Organismal Injury and Abnormalities	High grade B-cell non-Hodgkin lymphoma	7.23e-06	CD19,CD3D,CD3G,CD79B,MS4A1	5	1
Gastrointestinal Disease,Organismal Injury and Abnormalities	Benign oral disorder	7.26e-06	CCL5,CCR5,CD3D,CD8A,CXCL13,FASLG,GNLY,GZMA,GZMH,MS4A1,NKG7	11	1
Cell Death and Survival,Organismal Injury and Abnormalities	Apoptosis of lymphocytes	8.64e-06	CCL5,CCR5,CD27,FASLG,GZMA,XCL1	6	1
Cell-To-Cell Signaling and Interaction,Hematological System Development and Function,Immune Cell Trafficking,Inflammatory Response	Activation of leukocytes	1.13e-14	APOE,CD247,CD300A,CD86,CLEC4A,FCER1G,FCGR2B,GIMAP6,HAVCR2,HLA-DPA1,HLA-DPB1,HLA-DRA,HLA-DRB1,LAPTM5,TREM2,TYROBP,ZAP70	17	2
Cell-To-Cell Signaling and Interaction,Hematological System Development and Function,Immune Cell Trafficking,Inflammatory Response	Activation of lymphocytes	1.28e-12	CD247,CD86,CLEC4A,FCER1G,FCGR2B,GIMAP6,HLA-DPA1,HLA-DPB1,HLA-DRA,HLA-DRB1,LAPTM5,TYROBP,ZAP70	13	2
Cell-To-Cell Signaling and Interaction	Activation of cells	1.3e-12	APOE,CD247,CD300A,CD86,CLEC4A,FCER1G,FCGR2B,GIMAP6,HAVCR2,HLA-DPA1,HLA-DPB1,HLA-DRA,HLA-DRB1,LAPTM5,SPI1,TREM2,TYROBP,ZAP70	18	2
Immunological Disease,Inflammatory Disease,Organismal Injury and Abnormalities	Immune mediated inflammatory disease	1.61e-12	AIF1,APOE,CD247,CD52,CD74,CD86,CIITA,FCER1G,FCGR2B,FOLR2,HAVCR2,HCK,HLA-DMB,HLA-DOA,HLA-DOB,HLA-DPA1,HLA-DPB1,HLA-DQA1,HLA-DQB1,HLA-DRA,HLA-DRB1,HLA-DRB5,IL18R1,IL18RAP,IL1RL1,IL2RB,LAPTM5,LST1,SPI1	29	2
Cellular Development,Cellular Growth and Proliferation,Hematological System Development and Function,Lymphoid Tissue Structure and Development	Proliferation of lymphocytes	3.04e-12	AIF1,APOE,CD300A,CD74,CD86,FCGR2B,HAVCR2,HLA-DMB,HLA-DPA1,HLA-DPB1,HLA-DRB1,IL2RB,LST1,TYROBP,ZAP70	15	2
Dermatological Diseases and Conditions,Immunological Disease,Inflammatory Disease,Organismal Injury and Abnormalities	Lichen planus	4.72e-12	APOE,CD52,CD74,FOLR2,HLA-DPA1,HLA-DPB1,HLA-DQB1,HLA-DRA,HLA-DRB1,LAPTM5	10	2
Cell-To-Cell Signaling and Interaction,Hematological System Development and Function,Immune Cell Trafficking,Inflammatory Response	Activation of T lymphocytes	2.05e-11	CD247,CD86,CLEC4A,FCER1G,GIMAP6,HLA-DPA1,HLA-DPB1,HLA-DRA,HLA-DRB1,LAPTM5,ZAP70	11	2
Immunological Disease,Organismal Injury and Abnormalities	Systemic autoimmune syndrome	1.42e-10	AIF1,APOE,CD247,CD52,CD74,CD86,CIITA,FCGR2B,GIMAP1,GIMAP4,HAVCR2,HCK,HLA-DMA,HLA-DMB,HLA-DOA,HLA-DOB,HLA-DPA1,HLA-DPB1,HLA-DQA1,HLA-DQB1,HLA-DRA,HLA-DRB1,IL18R1,IL18RAP,IL2RB,LST1	26	2
Connective Tissue Disorders,Immunological Disease,Inflammatory Disease,Inflammatory Response,Organismal Injury and Abnormalities,Skeletal and Muscular Disorders	Rheumatoid arthritis	3e-10	AIF1,APOE,CD247,CD74,CD86,CIITA,FCGR2B,HAVCR2,HCK,HLA-DMB,HLA-DOA,HLA-DOB,HLA-DPA1,HLA-DPB1,HLA-DQA1,HLA-DQB1,HLA-DRA,HLA-DRB1,IL2RB,LST1	20	2
Dermatological Diseases and Conditions,Organismal Injury and Abnormalities	Abnormality of skin morphology	1.1e-09	APOC1,APOE,CD52,CD74,FOLR2,HLA-DPA1,HLA-DPB1,HLA-DQA1,HLA-DQB1,HLA-DRA,HLA-DRB1,IL2RB,LAPTM5,TYROBP	14	2
Inflammatory Disease,Organismal Injury and Abnormalities	Chronic inflammatory disorder	2.87e-09	ADORA3,AIF1,APOE,CD247,CD52,CD74,CD86,CIITA,FCGR2B,HAVCR2,HCK,HLA-DMB,HLA-DOA,HLA-DOB,HLA-DPA1,HLA-DPB1,HLA-DQA1,HLA-DQB1,HLA-DRA,HLA-DRB1,IL1RL1,IL2RB,LST1	23	2
Endocrine System Disorders,Gastrointestinal Disease,Immunological Disease,Metabolic Disease,Organismal Injury and Abnormalities	Insulin-dependent diabetes mellitus	4.02e-09	AIF1,CIITA,HLA-DMA,HLA-DOA,HLA-DOB,HLA-DPA1,HLA-DQA1,HLA-DQB1,HLA-DRA,IL2RB,LST1	11	2
Connective Tissue Disorders,Inflammatory Disease,Inflammatory Response,Organismal Injury and Abnormalities,Skeletal and Muscular Disorders	Inflammation of joint	5.45e-09	ADORA3,AIF1,APOE,CD247,CD74,CD86,CIITA,FCGR2B,HAVCR2,HCK,HLA-DMB,HLA-DOA,HLA-DOB,HLA-DPA1,HLA-DPB1,HLA-DQA1,HLA-DQB1,HLA-DRA,HLA-DRB1,IL2RB,LST1	21	2
Cardiovascular Disease,Immunological Disease,Organismal Injury and Abnormalities	Behcet disease	8.84e-09	GIMAP1,GIMAP4,HLA-DQA1,HLA-DRA,HLA-DRB1,IL18R1	6	2
Cellular Development,Cellular Growth and Proliferation,Hematological System Development and Function,Lymphoid Tissue Structure and Development	Cell proliferation of T lymphocytes	1.07e-08	AIF1,APOE,CD74,CD86,HAVCR2,HLA-DMB,HLA-DPA1,HLA-DPB1,HLA-DRB1,IL2RB,ZAP70	11	2
Immunological Disease,Organismal Injury and Abnormalities	Allergy	1.24e-08	ADORA3,CD74,FCER1G,HAVCR2,HCK,HLA-DPB1,HLA-DQA1,HLA-DQB1,HLA-DRA,HLA-DRB1,HLA-DRB5,IL2RB,SPI1	13	2
Neurological Disease,Organismal Injury and Abnormalities,Skeletal and Muscular Disorders	Progressive neuromuscular disease	2.21e-08	ADORA3,APOE,CD52,CD74,FCGR2B,HAVCR2,HLA-DMA,HLA-DMB,HLA-DQA1,HLA-DQB1,HLA-DRA,HLA-DRB1,IL18R1,IL2RB	14	2
Inflammatory Disease,Neurological Disease,Organismal Injury and Abnormalities,Skeletal and Muscular Disorders	Multiple Sclerosis	2.5e-08	CD52,FCGR2B,HAVCR2,HLA-DMA,HLA-DMB,HLA-DQA1,HLA-DQB1,HLA-DRA,HLA-DRB1,IL18R1,IL2RB	11	2
Infectious Diseases,Organismal Injury and Abnormalities	Severe COVID-19	2.69e-08	CD74,FCGR2B,HLA-DMB,HLA-DPA1,HLA-DPB1,HLA-DQB1,HLA-DRA,HLA-DRB1,HLA-DRB5	9	2
Neurological Disease,Organismal Injury and Abnormalities,Skeletal and Muscular Disorders	Neuromuscular disease with neuropathy	7.11e-08	ADORA3,APOE,CD52,CD74,FCGR2B,HAVCR2,HLA-DMA,HLA-DMB,HLA-DQA1,HLA-DQB1,HLA-DRA,HLA-DRB1,IL18R1,IL2RB	14	2
Neurological Disease,Organismal Injury and Abnormalities	Progressive neurological disorder	7.93e-08	ADORA3,AIF1,APOC1,APOE,CD52,CD74,CIITA,FCGR2B,HAVCR2,HLA-DMA,HLA-DMB,HLA-DQA1,HLA-DQB1,HLA-DRA,HLA-DRB1,IL18R1,IL2RB,MS4A4A,MS4A6A,TREM2,TYROBP	21	2
Infectious Diseases,Organismal Injury and Abnormalities	Viral Infection	5.33e-07	ADORA3,APOC1,APOE,CD247,CD74,CD86,CIITA,CLEC10A,CLEC4A,CMKLR1,FCGR2B,HAVCR2,HCK,HLA-DMB,HLA-DOA,HLA-DPA1,HLA-DPB1,HLA-DQA1,HLA-DQB1,HLA-DRA,HLA-DRB1,HLA-DRB5,IL18RAP,IL2RB,LAPTM5,MS4A4A,ZAP70	27	2
Immunological Disease,Organismal Injury and Abnormalities	Atopy	6.11e-07	CD74,FCER1G,HAVCR2,HCK,HLA-DQA1,HLA-DRA,HLA-DRB1,HLA-DRB5,IL2RB,SPI1	10	2
Inflammatory Response,Organismal Injury and Abnormalities	Inflammation of organ	1.16e-06	ADORA3,APOE,CD74,CD86,CIITA,FCER1G,FCGR2B,HAVCR2,HCK,HLA-DQA1,HLA-DRA,HLA-DRB1,HLA-DRB5,IL1RL1,IL2RB,SPI1,TREM2	17	2
Neurological Disease,Organismal Injury and Abnormalities	Progressive motor neuropathy	1.22e-06	ADORA3,APOE,CD52,CD74,FCGR2B,HAVCR2,HLA-DMA,HLA-DMB,HLA-DQA1,HLA-DQB1,HLA-DRA,HLA-DRB1,IL18R1,IL2RB	14	2
Immunological Disease,Organismal Injury and Abnormalities	Hypersensitive reaction	1.72e-06	CD74,FCER1G,FCGR2B,HCK,HLA-DQA1,HLA-DRA,HLA-DRB1,HLA-DRB5,IL2RB,SPI1	10	2
Inflammatory Response	Antibody response	2.23e-06	FCGR2B,HLA-DQB1,HLA-DRB1,TREM2	4	2
Metabolic Disease,Neurological Disease,Organismal Injury and Abnormalities,Psychological Disorders	Late-onset late-onset Alzheimer disease	3.65e-06	APOE,MS4A4A,TREM2,TYROBP	4	2
Cardiovascular Disease,Organismal Injury and Abnormalities	Intermediate disease stage peripheral arterial disease	4.85e-06	APOE,CLEC4A,EVI2A,EVI2B,HCK,HLA-DRB1,LAPTM5	7	2
Immunological Disease,Inflammatory Disease,Organismal Injury and Abnormalities	Atopic disease	5.43e-06	CD74,FCER1G,HCK,HLA-DQA1,HLA-DRA,HLA-DRB1,HLA-DRB5,IL2RB,SPI1	9	2
Cell Death and Survival,Connective Tissue Disorders,Hematological Disease,Organismal Injury and Abnormalities	Hemolysis	8.1e-06	APOE,CD52,EVI2A,FCGR2B,GIMAP4,GIMAP6	6	2
Inflammatory Response,Organismal Injury and Abnormalities	Graft rejection	8.78e-06	ADORA3,CD86,FCGR2B,HLA-DQA1,IL2RB	5	2
Neurological Disease,Organismal Injury and Abnormalities,Skeletal and Muscular Disorders	Neuromuscular disease	8.91e-06	ADORA3,APOE,CD52,CD74,CIITA,FCGR2B,HAVCR2,HLA-DMA,HLA-DMB,HLA-DOA,HLA-DOB,HLA-DQA1,HLA-DQB1,HLA-DRA,HLA-DRB1,IL18R1,IL2RB	17	2
Cancer,Cardiovascular Disease,Developmental Disorder,Hematological Disease,Hereditary Disorder,Organismal Injury and Abnormalities	Diamond-Blackfan anemia	2.6e-11	RPL18,RPL27,RPS10,RPS15A,RPS17,RPS27,RPS29	7	3
Gene Expression,Protein Synthesis	Translation of mRNA	2.9e-06	EIF2B1,EIF3F,MRPL23,MRPL41,RPL13A,RPL30	6	3
Protein Synthesis	Translation	5.15e-06	EIF2B1,EIF3F,MRPL23,MRPL41,RPL13A,RPL30,RPS15A	7	3
Dermatological Diseases and Conditions,Organismal Injury and Abnormalities	Chronic small plaque psoriasis	7.51e-14	CXCL10,CXCL11,CXCL9,IFNG,IL2RA,STAT1	6	4
Dermatological Diseases and Conditions,Organismal Injury and Abnormalities	Chronic large plaque psoriasis	7.51e-14	CXCL10,CXCL11,CXCL9,IFNG,IL2RA,STAT1	6	4
Infectious Diseases,Organismal Injury and Abnormalities	Tuberculosis	2.68e-09	CXCL10,CXCL9,GBP1,GBP5,IFNG,IL2RA,SLC11A1,STAT1	8	4
Cell Death and Survival,Organismal Survival	Survival of Bacillus anthracis	7.74e-09	CXCL10,CXCL11,CXCL9	3	4
Cellular Movement,Hematological System Development and Function,Immune Cell Trafficking,Inflammatory Response,Lymphoid Tissue Structure and Development	Chemotaxis of lymphocytes	1.99e-08	CCL13,CCL18,CXCL10,CXCL11,CXCL9,IFNG	6	4
Cellular Movement,Hematological System Development and Function	Cell movement of hematopoietic progenitor cells	2.34e-08	CCL13,CXCL10,CXCL11,CXCL9,IFNG	5	4
Cell-mediated Immune Response,Cellular Movement,Hematological System Development and Function,Immune Cell Trafficking,Inflammatory Response,Lymphoid Tissue Structure and Development	Chemotaxis of T lymphocytes	1.19e-07	CCL18,CXCL10,CXCL11,CXCL9,IFNG	5	4
Cellular Movement,Hematological System Development and Function,Immune Cell Trafficking	Cell movement of lymphocytes	1.28e-07	CCL13,CCL18,CXCL10,CXCL11,CXCL9,IFNG,IL2RA	7	4
Dermatological Diseases and Conditions,Organismal Injury and Abnormalities	Alopecia areata	1.76e-07	CXCL10,CXCL11,CXCL9,IL2RA	4	4
Immunological Disease,Organismal Injury and Abnormalities	Systemic autoimmune syndrome	1.93e-07	BTN3A1,BTN3A2,BTN3A3,CCL13,CCL18,CXCL10,CXCL11,CXCL9,FGR,GBP1,IFNG,IL2RA,LAP3,STAT1,VSIG4	15	4
Infectious Diseases,Inflammatory Disease,Organismal Injury and Abnormalities,Respiratory Disease	Acute phase severe acute respiratory syndrome	2.7e-07	CXCL10,CXCL9,IFNG	3	4
Gastrointestinal Disease,Immunological Disease,Ophthalmic Disease,Organismal Injury and Abnormalities	Sjögren syndrome	4.57e-07	CCL18,CXCL10,GBP1,IRF1,STAT1	5	4
Dermatological Diseases and Conditions,Inflammatory Disease,Inflammatory Response,Organismal Injury and Abnormalities	Dermatitis	4.82e-07	CCL13,CCL18,CXCL11,CXCL9,FGR,GBP1,IFNG,IL2RA,STAT1	9	4
Organismal Injury and Abnormalities,Reproductive System Disease	Disorder of pregnancy	6.73e-07	APOL3,CCL13,CCL18,CXCL10,CXCL11,CXCL9,GBP4,GBP5,IFNG,IL2RA,SLC11A1,SPOCD1	12	4
Cellular Movement,Hematological System Development and Function,Hematopoiesis	Chemotaxis of hematopoietic progenitor cells	9.2e-07	CCL13,CXCL10,CXCL9	3	4
Inflammatory Response,Organismal Injury and Abnormalities	Inflammation of organ	1.11e-06	ADAMDEC1,CCL13,CCL18,CXCL10,CXCL11,CXCL9,FGR,GBP1,GBP5,IFNG,IL2RA,STAT1	12	4
Dermatological Diseases and Conditions,Immunological Disease,Inflammatory Disease,Organismal Injury and Abnormalities	Lichen planus	1.52e-06	CCL13,CCL18,CXCL9,IRF1,LAP3	5	4
Inflammatory Response	Hypercytokinemia	2.18e-06	CXCL10,CXCL9,IFNG	3	4
Antimicrobial Response,Inflammatory Response	Antiviral response of cells	2.18e-06	IFNG,IRF1,STAT1	3	4
Immunological Disease,Inflammatory Disease,Organismal Injury and Abnormalities	Immune mediated inflammatory disease	2.68e-06	ADAMDEC1,CCL13,CCL18,CXCL10,CXCL11,CXCL9,FGR,GBP1,IFNG,IL2RA,IRF1,LAP3,STAT1,VSIG4	14	4
Inflammatory Response	Inflammatory response	2.8e-06	APOL3,CCL13,CCL18,CXCL10,CXCL11,CXCL9,IFNG,PLA2G2D	8	4
Cell-To-Cell Signaling and Interaction	Binding of cell surface	2.85e-06	CCL13,CXCL10,CXCL11,CXCL9	4	4
Cell-mediated Immune Response,Cellular Movement,Hematological System Development and Function,Immune Cell Trafficking	Movement of CD4+ T-lymphocytes	3.46e-06	CXCL10,CXCL11,IFNG	3	4
Cell-To-Cell Signaling and Interaction	Signal transduction	3.91e-06	CCL13,CCL18,CXCL10,CXCL11,CXCL9,IFNG,IL2RA,LILRB3,LILRB5,MARCO	10	4
Cellular Growth and Proliferation	Cytostasis of rhabdomyosarcoma cell lines	4.04e-06	IFNG,STAT1	2	4
Cell Death and Survival,Organismal Injury and Abnormalities	Pyroptosis of monocyte-derived macrophages	4.04e-06	GBP1,IFNG	2	4
Cell-To-Cell Signaling and Interaction,Hematological System Development and Function,Inflammatory Response	Sensitization of macrophages	4.04e-06	IFNG,STAT1	2	4
Cell Morphology,Hematological System Development and Function,Hematopoiesis	Polarization of hematopoietic progenitor cells	4.04e-06	CXCL10,CXCL9	2	4
Dermatological Diseases and Conditions,Organismal Injury and Abnormalities	Psoriasis	5.25e-06	ADAMDEC1,CALHM6,CXCL10,CXCL11,CXCL9,GBP1,IFNG,IL2RA,STAT1	9	4
Cardiovascular System Development and Function,Cellular Movement	Chemotaxis of endothelial cell lines	6.19e-06	CXCL10,CXCL11,CXCL9	3	4
Immunological Disease,Organismal Injury and Abnormalities	Hypersensitive reaction	7.83e-06	CCL13,CCL18,CXCL9,FGR,IFNG,IL2RA,STAT1	7	4
Organismal Injury and Abnormalities	Fibrosis	7.85e-06	CCL13,CCL18,CXCL11,CXCL9,FGR,GBP4,GBP5,IFNG,IL2RA	9	4
Gastrointestinal Disease,Hematological Disease,Immunological Disease,Inflammatory Disease,Inflammatory Response,Organismal Injury and Abnormalities	Eosinophilia of esophagus	8.36e-06	ADAMDEC1,CCL18,IFNG,IL2RA	4	4
Neurological Disease,Organismal Injury and Abnormalities	Epileptic seizure	6.12e-25	ATF3,CCN1,DNAJB1,DUSP1,EGR1,EGR2,EGR3,FOS,FOSB,IER2,JUN,JUNB,MCL1,NR4A1,NR4A3,SOCS3,TRIB1,ZFP36	18	5
Neurological Disease,Organismal Injury and Abnormalities	Epilepsy	8.83e-21	ATF3,CCN1,DNAJB1,DUSP1,EGR1,EGR2,EGR3,FOS,FOSB,IER2,JUN,JUNB,MCL1,NR4A1,NR4A2,NR4A3,SOCS3,TRIB1,ZFP36	19	5
Infectious Diseases,Organismal Injury and Abnormalities	Infection by coronavirus	1.97e-16	CCN2,CSF3,CSRNP1,CXCL1,CXCL2,CXCL6,CXCL8,DUSP1,EGR1,EGR3,FOS,IER2,JUNB,NR4A1,NR4A2,PPP1R15A,SERPINE1,ZFP36	18	5
Infectious Diseases,Organismal Injury and Abnormalities	COVID-19	2.32e-15	CCN2,CSF3,CSRNP1,CXCL1,CXCL2,CXCL6,CXCL8,DUSP1,EGR1,EGR3,FOS,IER2,JUNB,NR4A1,NR4A2,SERPINE1,ZFP36	17	5
Cellular Movement	Cell movement	2.37e-15	ATF3,CCN1,CCN2,CSF3,CXCL1,CXCL2,CXCL3,CXCL6,CXCL8,DUSP1,EGR1,EGR2,EGR3,FOS,FOSB,IER2,JUN,MCL1,NFKBIA,NR4A1,NR4A2,PF4V1,RHOB,SERPINE1,SOCS3,TRIB1	26	5
Cellular Movement	Migration of cells	5.32e-14	ATF3,CCN1,CCN2,CSF3,CXCL1,CXCL2,CXCL3,CXCL6,CXCL8,DUSP1,EGR1,EGR2,EGR3,FOS,JUN,MCL1,NFKBIA,NR4A1,NR4A2,PF4V1,RHOB,SERPINE1,SOCS3,TRIB1	24	5
Cellular Movement	Chemotaxis	1.33e-13	CCN1,CXCL1,CXCL2,CXCL3,CXCL6,CXCL8,DUSP1,EGR3,JUN,NR4A1,PF4V1,SERPINE1,SOCS3,TRIB1	14	5
Cellular Movement	Invasion of cells	4.97e-13	ATF3,CCN1,CCN2,CSF3,CXCL1,CXCL2,CXCL6,CXCL8,DUSP1,EGR1,FOS,JUN,JUNB,MCL1,NFKBIA,NR4A1,NR4A3,RHOB,SERPINE1,ZFP36	20	5
Connective Tissue Disorders,Immunological Disease,Inflammatory Disease,Inflammatory Response,Organismal Injury and Abnormalities,Skeletal and Muscular Disorders	Rheumatoid arthritis	1.55e-12	CXCL1,CXCL2,CXCL3,CXCL6,CXCL8,DUSP1,FOS,FOSB,JUN,MCL1,NFKBIA,NR4A1,NR4A2,NR4A3,SOCS3,ZFP36,ZNF331	17	5
Cell Cycle,Gene Expression	Binding of DNA	1.87e-12	ATF3,CXCL8,DNAJB1,EGR1,FOS,JUN,JUNB,NFKBIA,NR4A1,NR4A2,RHOB,SOCS2,SOCS3	13	5
Connective Tissue Disorders,Inflammatory Disease,Organismal Injury and Abnormalities,Skeletal and Muscular Disorders	Rheumatic Disease	2.15e-12	CCN2,CXCL1,CXCL2,CXCL3,CXCL6,CXCL8,DUSP1,FOS,FOSB,JUN,MCL1,NFKBIA,NR4A1,NR4A2,NR4A3,SERPINE1,SOCS3,ZFP36,ZNF331	19	5
Dermatological Diseases and Conditions,Organismal Injury and Abnormalities	Psoriasis	2.19e-12	CXCL1,CXCL3,CXCL6,CXCL8,DUSP1,EGR1,FOS,IER2,JUN,JUNB,NR4A2,SERPINE1,SOCS2,SOCS3,ZFP36	15	5
Cell Death and Survival	Apoptosis	3.87e-12	ATF3,CCN1,CCN2,CSF3,CXCL1,CXCL8,DNAJB1,DUSP1,EGR1,EGR3,FOS,FOSB,JUN,MCL1,NFKBIA,NR4A1,NR4A2,NR4A3,PPP1R15A,RHOB,SERPINE1,SOCS2,SOCS3,ZFP36	24	5
Infectious Diseases,Organismal Injury and Abnormalities	Viral Infection	4.14e-12	CCN2,CSF3,CSRNP1,CXCL1,CXCL2,CXCL6,CXCL8,DNAJB1,DUSP1,EGR1,EGR3,FOS,IER2,JUN,JUNB,MCL1,NFKBIA,NR4A1,NR4A2,PPP1R15A,RHOB,SERPINE1,SOCS3,ZFP36	24	5
Cell Death and Survival,Organismal Injury and Abnormalities	Apoptosis of tumor cell lines	8.82e-12	ATF3,CCN1,CCN2,CXCL8,DNAJB1,DUSP1,EGR1,EGR3,FOS,FOSB,JUN,MCL1,NFKBIA,NR4A1,NR4A2,NR4A3,PPP1R15A,RHOB,SERPINE1,SOCS3,ZFP36	21	5
Gene Expression	Activation of DNA endogenous promoter	8.83e-12	ATF3,CCN1,CSF3,CSRNP1,DNAJB1,EGR1,EGR2,FOS,FOSB,IER2,JUN,JUNB,NFKBIA,NR4A1,NR4A2,NR4A3,ZFP36	17	5
Infectious Diseases,Organismal Injury and Abnormalities	Infection by RNA virus	1.08e-11	CCN2,CSF3,CSRNP1,CXCL1,CXCL2,CXCL6,CXCL8,DNAJB1,DUSP1,EGR1,EGR3,FOS,IER2,JUNB,NR4A1,NR4A2,PPP1R15A,RHOB,SERPINE1,ZFP36	20	5
Immunological Disease,Inflammatory Disease,Organismal Injury and Abnormalities	Immune mediated inflammatory disease	2.06e-11	CCN2,CXCL1,CXCL2,CXCL3,CXCL6,CXCL8,DUSP1,FOS,FOSB,JUN,JUNB,MCL1,NFKBIA,NR4A1,NR4A2,NR4A3,SERPINE1,SOCS3,ZFP36,ZNF331	20	5
Cell Death and Survival,Organismal Injury and Abnormalities	Necrosis	4.94e-11	ATF3,CCN1,CCN2,CSF3,CXCL1,CXCL8,DNAJB1,DUSP1,EGR1,EGR3,FOS,FOSB,JUN,JUNB,MCL1,NFKBIA,NR4A1,NR4A2,NR4A3,PPP1R15A,RHOB,SERPINE1,SOCS3,ZFP36	24	5
Connective Tissue Disorders,Immunological Disease,Inflammatory Disease,Inflammatory Response,Organismal Injury and Abnormalities,Skeletal and Muscular Disorders	Polyarticular juvenile rheumatoid arthritis	6.62e-11	FOS,FOSB,MCL1,NFKBIA,NR4A1,NR4A2,NR4A3,ZFP36	8	5
Cell Death and Survival,Organismal Injury and Abnormalities	Cell death of tumor cell lines	6.88e-11	ATF3,CCN1,CCN2,CXCL8,DNAJB1,DUSP1,EGR1,EGR3,FOS,FOSB,JUN,JUNB,MCL1,NFKBIA,NR4A1,NR4A2,NR4A3,PPP1R15A,RHOB,SERPINE1,SOCS3,ZFP36	22	5
Inflammatory Response	Inflammatory response	1.01e-10	CXCL1,CXCL2,CXCL3,CXCL6,CXCL8,DUSP1,FOS,MCL1,NFKBIA,PF4V1,SERPINE1,SOCS3	12	5
Cellular Movement	Cell movement of tumor cell lines	1.13e-10	ATF3,CCN1,CCN2,CSF3,CXCL1,CXCL2,CXCL3,CXCL8,EGR1,EGR2,FOSB,JUN,MCL1,NFKBIA,NR4A1,NR4A2,RHOB,SERPINE1,SOCS3	19	5
Inflammatory Disease,Organismal Injury and Abnormalities	Chronic inflammatory disorder	1.34e-10	CXCL1,CXCL2,CXCL3,CXCL6,CXCL8,DUSP1,FOS,FOSB,JUN,MCL1,NFKBIA,NR4A1,NR4A2,NR4A3,SERPINE1,SOCS3,ZFP36,ZNF331	18	5
Gene Expression	Transactivation	4.16e-10	CXCL8,DUSP1,EGR1,FOS,FOSB,JUN,JUNB,NFKBIA,NR4A2,RHOB,SOCS3,ZFP36	12	5
Cellular Development,Cellular Growth and Proliferation,Organ Development,Skeletal and Muscular System Development and Function,Tissue Development	Proliferation of smooth muscle cells	5.26e-10	CXCL8,FOS,JUN,NR4A1,NR4A2,NR4A3,SERPINE1,TRIB1	8	5
Immunological Disease,Organismal Injury and Abnormalities	Systemic autoimmune syndrome	9.24e-10	CXCL1,CXCL2,CXCL3,CXCL6,CXCL8,DUSP1,FOS,FOSB,JUN,JUNB,MCL1,NFKBIA,NR4A1,NR4A2,NR4A3,SOCS3,ZFP36,ZNF331	18	5
Gene Expression	Expression of RNA	1.1e-09	ATF3,CCN1,CSF3,CSRNP1,CXCL8,DNAJB1,EGR1,EGR2,FOS,FOSB,IER2,JUN,JUNB,NFKBIA,NR4A1,NR4A2,NR4A3,RHOB,SOCS3,ZFP36	20	5
Cellular Movement	Migration of blood cells	1.3e-09	CCN1,CSF3,CXCL1,CXCL2,CXCL3,CXCL6,CXCL8,DUSP1,PF4V1,SERPINE1,SOCS3	11	5
Cellular Movement,Hematological System Development and Function,Immune Cell Trafficking,Inflammatory Response	Chemotaxis of leukocytes	1.74e-09	CXCL1,CXCL2,CXCL3,CXCL6,CXCL8,DUSP1,PF4V1,SERPINE1,SOCS3	9	5
Cellular Development,Cellular Growth and Proliferation	Cell proliferation of tumor cell lines	2.12e-09	ATF3,CCN1,CCN2,CSF3,CXCL1,CXCL8,DUSP1,EGR1,EGR2,FOS,FOSB,JUN,JUNB,MCL1,NFKBIA,NR4A1,NR4A2,NR4A3,RHOB,SERPINE1,SOCS3,ZFP36	22	5
Gene Expression	Transcription	3.01e-09	ATF3,CCN1,CSF3,CSRNP1,CXCL8,DNAJB1,EGR1,EGR2,FOS,FOSB,IER2,JUN,JUNB,NFKBIA,NR4A1,NR4A2,NR4A3,RHOB,ZFP36	19	5
Gene Expression	Transcription of RNA	3.3e-09	ATF3,CCN1,CSF3,CSRNP1,DNAJB1,EGR1,EGR2,FOS,FOSB,IER2,JUN,JUNB,NFKBIA,NR4A1,NR4A2,NR4A3,RHOB,ZFP36	18	5
Cellular Movement	Cell movement of carcinoma cell lines	3.51e-09	CCN1,CCN2,CSF3,CXCL3,CXCL8,EGR2,JUN,MCL1,NFKBIA,NR4A2,SERPINE1	11	5
Gene Expression	Transactivation of RNA	3.9e-09	CXCL8,DUSP1,EGR1,FOS,FOSB,JUN,JUNB,NFKBIA,NR4A2,RHOB,SOCS3	11	5
Cellular Movement,Hematological System Development and Function,Immune Cell Trafficking,Inflammatory Response	Cell movement of phagocytes	5.12e-09	CXCL1,CXCL2,CXCL3,CXCL6,CXCL8,DUSP1,PF4V1,SERPINE1,SOCS3	9	5
Cellular Movement,Hematological System Development and Function,Immune Cell Trafficking,Inflammatory Response	Chemotaxis of phagocytes	5.15e-09	CXCL1,CXCL2,CXCL3,CXCL6,CXCL8,DUSP1,PF4V1,SERPINE1	8	5
Cell Death and Survival,Organismal Injury and Abnormalities	Apoptosis of endothelial cells	6.99e-09	ATF3,CSF3,CXCL8,NFKBIA,NR4A3,RHOB,SERPINE1	7	5
Cellular Movement,Hematological System Development and Function,Immune Cell Trafficking,Inflammatory Response	Cell movement of neutrophils	1.09e-08	CXCL1,CXCL2,CXCL3,CXCL6,CXCL8,SERPINE1,SOCS3	7	5
Cell-To-Cell Signaling and Interaction	Binding of lymphoma cell lines	1.09e-08	CXCL2,CXCL3,EGR3,JUN,JUNB,NFKBIA	6	5
Cellular Movement	Migration of tumor cell lines	1.49e-08	ATF3,CCN1,CCN2,CSF3,CXCL2,CXCL8,EGR1,EGR2,JUN,MCL1,NFKBIA,NR4A1,NR4A2,RHOB,SERPINE1,SOCS3	16	5
Gastrointestinal Disease,Immunological Disease,Organismal Injury and Abnormalities	Celiac disease	1.51e-08	EGR1,JUN,JUNB,NFKBIA,SOCS3,ZFP36	6	5
Cardiovascular System Development and Function,Organismal Development	Angiogenesis	1.59e-08	CCN1,CXCL1,CXCL8,EGR3,FOS,JUN,NR4A1,NR4A2,PF4V1,RHOB,SERPINE1,TRIB1	12	5
Cellular Movement	Migration of carcinoma cell lines	1.81e-08	CCN1,CCN2,CSF3,CXCL8,EGR2,JUN,MCL1,NFKBIA,NR4A2,SERPINE1	10	5
Cardiovascular System Development and Function,Organismal Development	Vasculogenesis	1.83e-08	CCN1,CXCL1,CXCL8,EGR3,FOS,JUN,NR4A1,NR4A2,RHOB,SERPINE1,TRIB1	11	5
Cellular Movement,Immune Cell Trafficking	Leukocyte migration	1.85e-08	CSF3,CXCL1,CXCL2,CXCL3,CXCL6,CXCL8,DUSP1,PF4V1,SERPINE1,SOCS3	10	5
Immunological Disease,Organismal Injury and Abnormalities	Allergy	1.85e-08	CXCL8,DUSP1,EGR1,JUN,JUNB,NFKBIA,NR4A2,SOCS3,ZFP36,ZNF331	10	5
Cellular Growth and Proliferation	Proliferation of vascular cells	2.58e-08	CXCL1,CXCL8,EGR3,JUN,NR4A1,NR4A2,SERPINE1,TRIB1	8	5
Cardiovascular System Development and Function,Cellular Movement	Migration of endothelial cells	2.68e-08	CCN1,CSF3,CXCL1,CXCL8,EGR3,NR4A1,NR4A2,RHOB,SERPINE1	9	5
Inflammatory Response,Organismal Injury and Abnormalities	Inflammation of organ	3.45e-08	CXCL1,CXCL2,CXCL3,CXCL6,CXCL8,DUSP1,JUN,JUNB,NFKBIA,NR4A2,SERPINE1,SOCS3,ZFP36,ZNF331	14	5
Organismal Injury and Abnormalities,Reproductive System Disease	Endometriosis	3.77e-08	CCN1,CCN2,CXCL8,DUSP1,EGR1,FOS,JUN,JUNB,NR4A1,ZFP36	10	5
Cell-To-Cell Signaling and Interaction	Adhesion of lymphoma cell lines	4.56e-08	CXCL2,EGR3,JUN,JUNB,NFKBIA	5	5
Cancer,Organismal Injury and Abnormalities,Reproductive System Disease	HER2 negative hormone receptor negative breast cancer	6.92e-08	CCN2,CSF3,CXCL2,CXCL8,EGR1,FOS,JUN,JUNB,SERPINE1	9	5
Cellular Movement	Cell movement of myeloid cells	8.4e-08	CXCL1,CXCL2,CXCL3,CXCL6,CXCL8,DUSP1,SERPINE1,SOCS3	8	5
Cell Death and Survival,Organismal Injury and Abnormalities	Necrosis of epithelial tissue	9.03e-08	ATF3,CSF3,CXCL8,JUN,MCL1,NFKBIA,NR4A3,PPP1R15A,RHOB,SERPINE1	10	5
Cancer,Cellular Movement,Organismal Injury and Abnormalities,Tumor Morphology	Invasion of cancer stem cells	9.31e-08	CXCL1,CXCL2,CXCL6	3	5
Cellular Development,Cellular Growth and Proliferation	Cell proliferation of carcinoma cell lines	1.08e-07	CCN1,CCN2,CSF3,EGR2,JUN,MCL1,NFKBIA,NR4A1,NR4A2,RHOB,SERPINE1,SOCS3	12	5
Cellular Movement	Chemotaxis of myeloid cells	1.09e-07	CXCL1,CXCL2,CXCL3,CXCL6,CXCL8,DUSP1,SERPINE1	7	5
Cell-To-Cell Signaling and Interaction	Binding of tumor cell lines	1.29e-07	CCN2,CXCL2,CXCL3,CXCL8,EGR3,FOS,JUN,JUNB,NFKBIA,SERPINE1	10	5
Cell-To-Cell Signaling and Interaction	Adhesion of tumor cell lines	1.79e-07	CCN2,CXCL2,CXCL8,EGR3,FOS,JUN,JUNB,NFKBIA,SERPINE1	9	5
Organismal Injury and Abnormalities	Non-malignant disorder	1.84e-07	CCN1,CCN2,CSRNP1,CXCL8,DUSP1,EGR1,EGR2,FOS,FOSB,JUN,JUNB,NFKBIA,NR4A1,NR4A2,NR4A3,SERPINE1,SOCS3,ZFP36	18	5
Cellular Movement,Embryonic Development	Invasion of embryonic cell lines	1.91e-07	CCN1,FOS,JUN,NR4A1	4	5
Cellular Growth and Proliferation	Colony formation	2.33e-07	ATF3,CCN1,CSF3,CXCL8,DUSP1,EGR1,FOS,JUN,NFKBIA,NR4A1,PPP1R15A	11	5
Cancer,Organismal Injury and Abnormalities,Reproductive System Disease	Breast cancer	2.45e-07	ATF3,CCN1,CCN2,CSF3,CXCL1,CXCL2,CXCL8,DUSP1,EGR1,EGR3,FOS,FOSB,IER2,JUN,JUNB,MCL1,NFKBIA,NR4A1,NR4A2,NR4A3,RHOB,SERPINE1,TRIB1,ZFP36	24	5
Cellular Movement,Skeletal and Muscular System Development and Function	Migration of airway smooth muscle cells	3.25e-07	CXCL1,CXCL2,CXCL3	3	5
Immunological Disease,Inflammatory Disease,Organismal Injury and Abnormalities	Atopic disease	3.92e-07	CXCL8,DUSP1,JUN,JUNB,NR4A2,SOCS3,ZFP36,ZNF331	8	5
Organismal Injury and Abnormalities	Benign lesion	4.02e-07	CCN1,DUSP1,EGR1,FOS,FOSB,JUN,JUNB,NFKBIA,NR4A1,NR4A2,NR4A3,SERPINE1,SOCS3	13	5
Organismal Injury and Abnormalities,Reproductive System Disease	Benign pelvic disease	4.57e-07	CCN1,CCN2,CXCL8,DUSP1,EGR1,FOS,JUN,JUNB,NR4A1,NR4A2,NR4A3,SOCS3,ZFP36	13	5
Cancer,Endocrine System Disorders,Organismal Injury and Abnormalities	Aldosterone producing adrenocortical adenoma	4.79e-07	EGR1,FOS,FOSB,JUN,JUNB	5	5
Cellular Movement,Hematological System Development and Function,Immune Cell Trafficking,Inflammatory Response	Chemotaxis of mononuclear leukocytes	5.45e-07	CXCL6,CXCL8,DUSP1,PF4V1,SERPINE1,SOCS3	6	5
Cellular Movement,Hematological System Development and Function,Immune Cell Trafficking,Inflammatory Response	Transmigration of neutrophils	5.58e-07	CXCL3,CXCL8,SERPINE1,SOCS3	4	5
Gastrointestinal Disease,Inflammatory Response,Organismal Injury and Abnormalities	Inflammation of gastrointestinal tract	5.87e-07	CXCL1,CXCL2,CXCL3,CXCL6,CXCL8,NFKBIA,SERPINE1,SOCS3	8	5
Cellular Movement,Skeletal and Muscular System Development and Function	Migration of smooth muscle cells	6.68e-07	CXCL1,CXCL2,CXCL3,SERPINE1,TRIB1	5	5
Gastrointestinal Disease,Inflammatory Disease,Inflammatory Response,Organismal Injury and Abnormalities	Ulcerative colitis	1.03e-06	CXCL1,CXCL2,CXCL3,CXCL8,NFKBIA,SERPINE1,SOCS3	7	5
Cellular Development,Cellular Growth and Proliferation	Cell proliferation of sarcoma cell lines	1.03e-06	CCN2,DUSP1,EGR1,FOS,JUN,JUNB,RHOB	7	5
Tissue Morphology	Quantity of tumor cell lines	1.09e-06	CSF3,EGR1,JUN,JUNB,NFKBIA,NR4A1,RHOB	7	5
Cellular Movement,Hematological System Development and Function,Immune Cell Trafficking,Inflammatory Response	Chemotaxis of neutrophils	1.09e-06	CXCL1,CXCL2,CXCL3,CXCL6,CXCL8	5	5
Cancer,Organismal Injury and Abnormalities,Tumor Morphology	Regression of tumor	1.11e-06	NR4A1,NR4A2,NR4A3	3	5
Cell-To-Cell Signaling and Interaction	Activation of leukemia cell lines	1.16e-06	CXCL6,CXCL8,EGR2,EGR3	4	5
Cancer,Organismal Injury and Abnormalities	Benign connective or soft tissue neoplasm	1.2e-06	CCN1,DUSP1,EGR1,FOS,JUN,NR4A1,NR4A2,NR4A3,SOCS3	9	5
Cell Death and Survival,Organismal Injury and Abnormalities	Cell death of cervical cancer cell lines	1.28e-06	FOS,JUN,JUNB,MCL1,NFKBIA,NR4A1,NR4A2,NR4A3,ZFP36	9	5
Cell Death and Survival,Organismal Injury and Abnormalities	Apoptosis of neutrophils	1.3e-06	CSF3,CXCL1,CXCL8,MCL1	4	5
Cellular Movement	Invasion of tumor cell lines	1.37e-06	ATF3,CCN1,CCN2,CSF3,CXCL8,DUSP1,EGR1,JUN,JUNB,MCL1,NFKBIA,NR4A3,ZFP36	13	5
Cancer,Organismal Injury and Abnormalities	Benign solid tumor	1.51e-06	CCN1,DUSP1,EGR1,FOS,FOSB,JUN,JUNB,NFKBIA,NR4A1,NR4A2,NR4A3,SOCS3	12	5
Cell-To-Cell Signaling and Interaction	Activation of tumor cell lines	1.52e-06	CCN1,CXCL6,CXCL8,EGR2,EGR3	5	5
Cancer,Organismal Injury and Abnormalities,Skeletal and Muscular Disorders	Leiomyoma	1.62e-06	CCN1,DUSP1,FOS,JUN,NR4A1,NR4A2,NR4A3,SOCS3	8	5
Cellular Development,Connective Tissue Development and Function	Differentiation of adipose cell lines	1.77e-06	CSRNP1,EGR2,FOS,FOSB	4	5
Cellular Movement,Hematological System Development and Function,Immune Cell Trafficking	Cell movement of mononuclear leukocytes	1.83e-06	CXCL3,CXCL6,CXCL8,DUSP1,PF4V1,SERPINE1,SOCS3	7	5
Infectious Diseases,Organismal Injury and Abnormalities	Severe COVID-19	1.85e-06	CSF3,CXCL8,DUSP1,FOS,IER2,JUNB	6	5
Cell Death and Survival,Organismal Injury and Abnormalities	Cell death of carcinoma cell lines	1.96e-06	CXCL8,DUSP1,FOS,JUN,MCL1,NFKBIA,NR4A2,RHOB,SERPINE1	9	5
DNA Replication, Recombination, and Repair	Synthesis of DNA	2.02e-06	CCN1,CXCL8,FOS,MCL1,NFKBIA,NR4A1,NR4A3	7	5
Cancer,Organismal Injury and Abnormalities	Breast or pancreatic cancer	2.03e-06	ATF3,CCN1,CCN2,CSF3,CXCL1,CXCL2,CXCL3,CXCL6,CXCL8,DUSP1,EGR1,EGR2,EGR3,FOS,FOSB,IER2,JUN,JUNB,MCL1,NFKBIA,NR4A1,NR4A2,NR4A3,PPP1R15A,RHOB,SERPINE1,SOCS3,TRIB1,ZFP36	29	5
Cardiovascular Disease,Organismal Injury and Abnormalities	Atherosclerosis	2.13e-06	EGR1,FOS,FOSB,JUN,JUNB,SERPINE1,SOCS3,ZFP36	8	5
Digestive System Development and Function,Gastrointestinal Disease,Hepatic System Development and Function,Hepatic System Disease,Inflammatory Disease,Inflammatory Response,Organ Development,Organismal Injury and Abnormalities,Psychological Disorders	Alcoholic hepatitis	2.83e-06	CXCL1,CXCL2,CXCL6,CXCL8	4	5
Dermatological Diseases and Conditions,Immunological Disease,Inflammatory Disease,Inflammatory Response,Organismal Injury and Abnormalities	Atopic dermatitis	2.85e-06	CXCL8,DUSP1,JUN,JUNB,NR4A2,ZFP36,ZNF331	7	5
Cellular Development	Differentiation of tumor cell lines	3.11e-06	CCN1,CCN2,CSF3,JUN,MCL1,NFKBIA,TRIB1	7	5
Gastrointestinal Disease,Organismal Injury and Abnormalities	Chronic periodontal disease	3.52e-06	CSRNP1,CXCL8,EGR1,EGR2,SOCS3	5	5
Cell Death and Survival,Organismal Injury and Abnormalities	Apoptosis of hepatoma cell lines	3.57e-06	FOS,FOSB,JUN,MCL1,NR4A1,PPP1R15A	6	5
Cancer,Cellular Development,Cellular Growth and Proliferation,Organismal Injury and Abnormalities,Tumor Morphology	Proliferation of cancer cells	3.57e-06	CCN1,CSF3,EGR1,FOS,NR4A2,RHOB	6	5
Dermatological Diseases and Conditions,Organismal Injury and Abnormalities	Chronic skin disorder	3.62e-06	CXCL1,CXCL6,CXCL8,FOS,IER2,JUN,ZFP36	7	5
Cell-To-Cell Signaling and Interaction	Binding of cell surface	3.66e-06	CXCL1,CXCL3,CXCL6,CXCL8	4	5
Cardiovascular System Development and Function,Tissue Development	Development of endothelial tissue	4.11e-06	CXCL1,CXCL8,EGR3,NR4A1,NR4A2,RHOB,SERPINE1	7	5
Dermatological Diseases and Conditions,Organismal Injury and Abnormalities	Active stage psoriasis	5.13e-06	CXCL8,DUSP1,FOS	3	5
Cardiovascular System Development and Function,Cellular Movement	Movement of vascular endothelial cells	5.61e-06	CSF3,CXCL1,CXCL8,EGR3,NR4A1,NR4A2	6	5
Cellular Development,Cellular Growth and Proliferation	Colony formation of cells	5.67e-06	ATF3,CCN1,CSF3,DUSP1,FOS,JUN,NFKBIA,NR4A1,PPP1R15A	9	5
Cancer,Organismal Injury and Abnormalities	Growth of solid tumor	7.75e-06	CCN1,CSF3,EGR1,FOS,RHOB	5	5
Tissue Morphology	Quantity of cells	8.02e-06	CSF3,CXCL8,EGR1,JUN,JUNB,NFKBIA,NR4A1,RHOB	8	5
Dermatological Diseases and Conditions,Inflammatory Disease,Inflammatory Response,Organismal Injury and Abnormalities	Dermatitis	9.16e-06	CXCL8,DUSP1,JUN,JUNB,NR4A2,SOCS3,ZFP36,ZNF331	8	5
Cell Death and Survival,Organismal Injury and Abnormalities	Apoptosis of prostate cancer cell lines	9.87e-06	FOS,JUN,MCL1,NFKBIA,NR4A1,SOCS3	6	5
